# Supplementary material for: A combined computational pipeline to detect circular RNAs in human cancer cells under hypoxic stress
Source: J Mol Cell Biol. 2019 Sep 27;11(10):829–44. doi: 10.1093/jmcb/mjz094 (PMC6884703; doi:10.1093/jmcb/mjz094)
Supplement: Supplementary_Table_2_circRNA_catalogue_mjz094 [file supplementary_table_2_circrna_catalogue_mjz094.xlsx]

## Sheet: circRNA_catalogue
Supplementary Table 2. List of 12,006 circRNAs detected in the three cancer cell lines. For each circRNA, the table specifies the genomic coordinates (human genome hg38), the genomic size (i.e. genomic distance between back-splice sites), information on the host gene, the associated identifiers in the circRNA databases circBase and circRNAdb, its presence in the high-confidence set (2,205 circRNA…
Genomic coordinates (hg38)	Genomic size (bp)	Host gene	Ensembl gene ID	Host gene type	circBase ID	circRNAdb ID	Confidence level	A549 N1	A549 N2	A549 H1	A549 H2	MCF-7 N1	MCF-7 N2	MCF-7 H1	MCF-7 H2	HeLa N1	HeLa N2	HeLa N3	HeLa H1	HeLa H2
chr1:1223244-1223968(-)	725	SDF4	ENSG00000078808.16	protein_coding	hsa_circ_0000002	hsa_circ_21644	High	7	5	16	8	15	8	39	12	2	11	3	2	6
chr1:1387235-1390865(-)	3631	CCNL2	ENSG00000221978.11	protein_coding	hsa_circ_0003926	hsa_circ_02151	Low	0	0	3	0	0	0	0	0	0	0	0	0	0
chr1:1790395-1793311(-)	2917	GNB1	ENSG00000078369.17	protein_coding	hsa_circ_0009344	NA	Low	0	0	3	0	0	0	0	0	0	0	0	0	0
chr1:1804419-1806538(-)	2120	GNB1	ENSG00000078369.17	protein_coding	hsa_circ_0000007	hsa_circ_06041	Low	3	0	0	1	0	0	0	0	0	0	0	0	0
chr1:1815756-1825499(-)	9744	GNB1	ENSG00000078369.17	protein_coding	hsa_circ_0000008	hsa_circ_04534	High	5	3	7	9	2	6	3	7	4	0	3	0	10
chr1:1815756-1839238(-)	23483	GNB1	ENSG00000078369.17	protein_coding	hsa_circ_0008702	hsa_circ_11747	Low	4	0	2	6	0	0	0	0	0	0	0	0	0
chr1:1825397-1839238(-)	13842	GNB1	ENSG00000078369.17	protein_coding	hsa_circ_0009362	hsa_circ_18805	High	4	6	1	9	0	10	3	1	0	0	0	0	0
chr1:2135262-2150978(+)	15717	PRKCZ	ENSG00000067606.15	protein_coding	hsa_circ_0009365	hsa_circ_25811	Low	3	0	3	0	0	0	0	0	0	0	0	0	0
chr1:5947104-5986327(-)	39224	NPHP4	ENSG00000131697.17	protein_coding	hsa_circ_0009463	NA	Low	3	3	4	3	0	0	0	0	0	0	0	0	0
chr1:6806983-6825210(+)	18228	CAMTA1	ENSG00000171735.18	protein_coding	hsa_circ_0008737	NA	High	0	1	0	8	3	4	9	14	0	0	0	0	0
chr1:7777160-7778169(+)	1010	VAMP3	ENSG00000049245.12	protein_coding	hsa_circ_0006354	hsa_circ_18051	High	7	12	14	8	19	13	15	44	0	0	0	0	0
chr1:8541214-8557523(-)	16310	RERE	ENSG00000142599.17	protein_coding	hsa_circ_0002158	hsa_circ_08098	High	14	3	4	6	12	11	18	13	0	0	10	14	3
chr1:8541214-8614686(-)	73473	RERE	ENSG00000142599.17	protein_coding	hsa_circ_0008501	hsa_circ_06796	High	4	0	21	1	5	3	9	1	0	0	7	2	4
chr1:8614561-8624380(-)	9820	RERE	ENSG00000142599.17	protein_coding	hsa_circ_0009594	hsa_circ_06751	High	4	3	0	0	6	2	5	13	2	3	0	8	4
chr1:8614561-8656441(-)	41881	RERE	ENSG00000142599.17	protein_coding	hsa_circ_0005039	hsa_circ_21108	Low	11	1	4	0	4	4	2	4	0	0	0	0	0
chr1:8624310-8656441(-)	32132	RERE	ENSG00000142599.17	protein_coding	hsa_circ_0009596	NA	Low	2	0	0	2	0	5	0	0	0	0	0	0	0
chr1:8655973-8656441(-)	469	RERE	ENSG00000142599.17	protein_coding	hsa_circ_0114356	hsa_circ_12952	High	6	11	4	4	10	17	6	10	3	6	3	4	2
chr1:9931891-9932898(-)	1008	LZIC	ENSG00000162441.11	protein_coding	hsa_circ_0009677	hsa_circ_01911	Low	3	0	1	0	0	0	0	0	0	0	0	0	0
chr1:9931891-9934860(-)	2970	LZIC	ENSG00000162441.11	protein_coding	hsa_circ_0000014	hsa_circ_31394	High	4	2	15	1	5	10	6	11	0	0	4	1	4
chr1:9931891-9935627(-)	3737	LZIC	ENSG00000162441.11	protein_coding	hsa_circ_0007803	hsa_circ_11549	High	4	1	0	0	7	12	5	0	0	0	0	0	0
chr1:10403071-10404279(+)	1209	PGD	ENSG00000142657.20	protein_coding	hsa_circ_0110291	hsa_circ_19506	Low	6	3	1	1	4	1	0	2	0	0	0	0	0
chr1:10404161-10418925(+)	14765	PGD	ENSG00000142657.20	protein_coding	NA	NA	Low	2	1	1	0	0	0	0	0	0	0	0	0	0
chr1:11124498-11133197(-)	8700	MTOR	ENSG00000198793.12	protein_coding	hsa_circ_0006576	hsa_circ_30587	Low	1	0	9	0	0	0	0	0	0	0	0	0	0
chr1:12275825-12278038(+)	2214	VPS13D	ENSG00000048707.13	protein_coding	hsa_circ_0009964	hsa_circ_00238	Low	0	1	3	0	3	1	0	1	0	0	0	0	0
chr1:12578718-12579412(-)	695	DHRS3	ENSG00000162496.8	protein_coding	hsa_circ_0010023	hsa_circ_05017	Low	4	0	0	1	0	0	0	0	0	0	0	0	0
chr1:13731000-13742157(+)	11158	PRDM2	ENSG00000116731.22	protein_coding	hsa_circ_0005986	hsa_circ_28140	Low	0	2	1	0	3	0	1	4	0	0	0	0	0
chr1:15529088-15568235(+)	39148	DNAJC16	ENSG00000116138.12	protein_coding	hsa_circ_0110946	NA	Low	0	4	0	0	0	0	0	0	0	0	0	0	0
chr1:15534237-15536814(+)	2578	DNAJC16	ENSG00000116138.12	protein_coding	hsa_circ_0000018	hsa_circ_07475	High	2	0	10	0	5	1	1	8	0	0	0	0	0
chr1:15536475-15536814(+)	340	DNAJC16	ENSG00000116138.12	protein_coding	hsa_circ_0002898	hsa_circ_07716	Low	0	2	0	0	0	0	0	0	0	0	0	0	0
chr1:15638307-15643650(+)	5344	DDI2	ENSG00000197312.11	protein_coding	hsa_circ_0000019	hsa_circ_18547	High	1	0	1	4	1	8	7	5	0	0	0	0	0
chr1:15717893-15721388(+)	3496	PLEKHM2	ENSG00000116786.11	protein_coding	hsa_circ_0000021	hsa_circ_27839	Low	0	5	0	2	0	0	0	0	0	0	0	0	0
chr1:15872816-15876678(+)	3863	SPEN	ENSG00000065526.10	protein_coding	hsa_circ_0002237	hsa_circ_14395	Low	2	0	0	0	4	1	4	0	0	0	0	0	0
chr1:16148378-16149047(-)	670	EPHA2	ENSG00000142627.12	protein_coding	hsa_circ_0010131	hsa_circ_14001	Low	0	0	9	0	0	0	0	0	0	0	0	0	0
chr1:17580553-17588479(+)	7927	ARHGEF10L	ENSG00000074964.16	protein_coding	hsa_circ_0005562	hsa_circ_15970	Low	0	0	0	2	0	0	6	0	0	0	0	0	0
chr1:19163723-19163763(-)	41	UBR4	ENSG00000127481.14	protein_coding	NA	NA	Low	0	2	0	0	0	0	0	0	0	0	0	0	0
chr1:19243614-19244015(-)	402	EMC1	ENSG00000127463.13	protein_coding	hsa_circ_0010389	NA	Low	0	0	0	2	0	0	0	0	0	0	0	0	0
chr1:20744744-20773610(-)	28867	HP1BP3	ENSG00000127483.17	protein_coding	hsa_circ_0111811	NA	Low	2	0	0	2	0	0	0	0	0	0	0	0	0
chr1:20757166-20773610(-)	16445	HP1BP3	ENSG00000127483.17	protein_coding	hsa_circ_0000024	hsa_circ_02507	High	7	5	0	3	12	12	17	16	0	0	0	0	0
chr1:20757166-20780540(-)	23375	HP1BP3	ENSG00000127483.17	protein_coding	hsa_circ_0002437	hsa_circ_29570	Low	3	1	0	3	2	2	0	2	0	0	3	0	0
chr1:20770930-20773610(-)	2681	HP1BP3	ENSG00000127483.17	protein_coding	hsa_circ_0005782	hsa_circ_31171	Low	0	2	3	1	8	4	4	1	0	0	0	0	0
chr1:20893517-20895501(-)	1985	EIF4G3	ENSG00000075151.20	protein_coding	hsa_circ_0010466	hsa_circ_08327	Low	2	2	0	0	0	0	0	0	0	0	0	0	0
chr1:20893517-20904971(-)	11455	EIF4G3	ENSG00000075151.20	protein_coding	hsa_circ_0007214	hsa_circ_28222	Low	2	3	0	0	0	0	0	0	0	0	0	0	0
chr1:20969474-20981227(-)	11754	EIF4G3	ENSG00000075151.20	protein_coding	hsa_circ_0000025	hsa_circ_05652	Low	1	6	3	2	3	3	0	0	0	0	0	0	0
chr1:21050866-21089213(-)	38348	EIF4G3	ENSG00000075151.20	protein_coding	hsa_circ_0005075	hsa_circ_04767	Low	3	1	4	5	0	0	0	0	0	0	0	0	0
chr1:21050866-21111383(-)	60518	EIF4G3	ENSG00000075151.20	protein_coding	hsa_circ_0000026	hsa_circ_02549	High	1	7	13	0	0	0	0	0	0	0	0	0	0
chr1:21089138-21111383(-)	22246	EIF4G3	ENSG00000075151.20	protein_coding	hsa_circ_0005735	hsa_circ_06731	High	5	4	0	0	4	9	0	4	0	0	0	0	0
chr1:21272699-21290156(-)	17458	ECE1	ENSG00000117298.14	protein_coding	hsa_circ_0002402	hsa_circ_03173	High	1	2	0	4	2	9	4	11	0	0	0	0	0
chr1:21715389-21721764(-)	6376	USP48	ENSG00000090686.15	protein_coding	hsa_circ_0000028	hsa_circ_12590	Low	0	0	0	2	4	0	1	3	2	2	0	2	0
chr1:21747067-21757783(-)	10717	USP48	ENSG00000090686.15	protein_coding	hsa_circ_0010539	hsa_circ_13231	Low	0	3	0	0	0	4	0	4	0	0	0	0	0
chr1:22489880-22491533(+)	1654	ZBTB40	ENSG00000184677.16	protein_coding	hsa_circ_0007418	hsa_circ_31264	High	4	1	0	2	1	6	6	1	2	9	0	2	5
chr1:23030469-23044486(+)	14018	KDM1A	ENSG00000004487.15	protein_coding	hsa_circ_0112434	hsa_circ_00290	Low	0	2	0	0	0	0	0	0	0	0	0	0	0
chr1:23030469-23050520(+)	20052	KDM1A	ENSG00000004487.15	protein_coding	hsa_circ_0009061	hsa_circ_07818	High	6	8	1	4	8	12	11	16	0	3	5	4	1
chr1:23030469-23059167(+)	28699	KDM1A	ENSG00000004487.15	protein_coding	hsa_circ_0007822	hsa_circ_29872	Low	0	3	3	0	0	4	2	0	0	3	0	4	1
chr1:23749021-23752518(+)	3498	TCEB3	ENSG00000011007.12	protein_coding	NA	NA	Low	0	0	0	2	0	0	0	0	0	0	0	0	0
chr1:23814190-23820593(-)	6404	HMGCL	ENSG00000117305.14	protein_coding	hsa_circ_0003757	hsa_circ_05517	High	0	2	3	0	4	1	6	7	0	0	0	0	0
chr1:24514314-24514567(+)	254	RCAN3	ENSG00000117602.11	protein_coding	hsa_circ_0003553	hsa_circ_22201	Low	4	4	0	6	3	0	0	1	0	0	0	0	0
chr1:26244166-26259802(+)	15637	CEP85	ENSG00000130695.13	protein_coding	hsa_circ_0010976	NA	Low	0	0	0	2	0	0	0	0	0	0	0	0	0
chr1:26257597-26259802(+)	2206	CEP85	ENSG00000130695.13	protein_coding	hsa_circ_0000033	hsa_circ_07591	High	1	2	0	4	1	3	2	6	0	3	1	0	8
chr1:26294205-26298062(-)	3858	UBXN11	ENSG00000158062.20	protein_coding	hsa_circ_0112928	NA	Low	0	2	0	0	2	0	0	0	0	0	0	0	0
chr1:26446316-26447660(+)	1345	DHDDS	ENSG00000117682.16	protein_coding	hsa_circ_0000034	hsa_circ_19894	High	1	1	6	2	12	2	1	9	0	0	0	0	0
chr1:26447559-26460144(+)	12586	DHDDS	ENSG00000117682.16	protein_coding	hsa_circ_0008614	hsa_circ_31491	Low	0	2	0	0	0	0	0	0	0	0	0	0	0
chr1:26457791-26460144(+)	2354	DHDDS	ENSG00000117682.16	protein_coding	hsa_circ_0007537	hsa_circ_23008	Low	0	0	0	4	0	0	0	0	0	0	0	0	0
chr1:26729651-26732792(+)	3142	ARID1A	ENSG00000117713.17	protein_coding	hsa_circ_0008494	hsa_circ_17116	Low	1	2	2	2	0	0	2	4	0	0	0	0	0
chr1:26942660-26943065(+)	406	NUDC	ENSG00000090273.13	protein_coding	hsa_circ_0005087	hsa_circ_10313	High	7	6	2	6	6	7	7	15	4	3	1	1	4
chr1:28010947-28017239(-)	6293	EYA3	ENSG00000158161.15	protein_coding	hsa_circ_0011115	hsa_circ_13446	Low	0	0	3	0	1	0	0	3	0	0	0	0	0
chr1:28035544-28058094(-)	22551	EYA3	ENSG00000158161.15	protein_coding	hsa_circ_0007895	hsa_circ_27653	High	2	4	0	0	3	5	7	7	0	0	6	0	0
chr1:28580560-28581229(-)	670	SNHG12	ENSG00000197989.13	antisense	hsa_circ_0005174	hsa_circ_22413	High	3	5	0	1	3	1	1	4	4	6	3	2	11
chr1:28742403-28743986(+)	1584	YTHDF2	ENSG00000198492.14	protein_coding	hsa_circ_0000039	hsa_circ_03011	High	4	0	1	0	10	8	3	6	0	0	0	0	0
chr1:29148080-29154910(-)	6831	SRSF4	ENSG00000116350.16	protein_coding	hsa_circ_0113013	NA	Low	5	0	0	0	0	2	0	1	0	0	0	0	0
chr1:30964674-30968492(-)	3819	PUM1	ENSG00000134644.15	protein_coding	hsa_circ_0011237	NA	Low	0	0	0	3	0	0	0	0	0	0	0	0	0
chr1:30965982-30981405(-)	15424	PUM1	ENSG00000134644.15	protein_coding	NA	NA	Low	0	0	2	0	0	0	0	0	0	0	0	0	0
chr1:30992390-30995220(-)	2831	PUM1	ENSG00000134644.15	protein_coding	hsa_circ_0000043	hsa_circ_05044	High	8	10	3	9	20	26	31	51	4	9	1	2	3
chr1:30992390-31007102(-)	14713	PUM1	ENSG00000134644.15	protein_coding	hsa_circ_0000044	hsa_circ_17547	High	4	3	1	1	5	3	5	7	9	3	2	4	0
chr1:31028796-31059577(-)	30782	PUM1	ENSG00000134644.15	protein_coding	hsa_circ_0113029	hsa_circ_27410	Low	2	0	0	0	0	0	0	0	0	0	0	0	0
chr1:31911696-31919658(-)	7963	NA	NA	NA	hsa_circ_0004893	hsa_circ_32289	Low	0	0	0	3	0	0	0	0	0	0	0	0	0
chr1:31915895-31919658(-)	3764	NA	NA	NA	hsa_circ_0007364	hsa_circ_22452	High	6	7	22	10	17	12	11	16	9	11	12	21	28
chr1:32030298-32033334(+)	3037	KHDRBS1	ENSG00000121774.17	protein_coding	hsa_circ_0007777	hsa_circ_01749	High	2	2	4	3	2	0	6	7	3	2	3	4	0
chr1:32030298-32045390(+)	15093	KHDRBS1	ENSG00000121774.17	protein_coding	hsa_circ_0004289	hsa_circ_01358	Low	3	1	0	0	0	0	5	2	0	0	0	0	0
chr1:32631827-32634792(-)	2966	ZBTB8OS	ENSG00000176261.15	protein_coding	hsa_circ_0113064	NA	High	0	4	2	0	2	2	8	9	0	0	0	0	0
chr1:32825313-32830067(+)	4755	S100PBP	ENSG00000116497.17	protein_coding	hsa_circ_0011450	NA	Low	4	2	0	0	0	0	0	0	4	0	0	6	3
chr1:32944019-32945628(-)	1610	RNF19B	ENSG00000116514.16	protein_coding	hsa_circ_0011458	NA	Low	2	1	0	0	0	0	0	0	0	0	0	0	0
chr1:32948222-32949774(-)	1553	RNF19B	ENSG00000116514.16	protein_coding	hsa_circ_0000048	hsa_circ_31977	Low	0	2	0	0	0	3	6	3	0	0	0	0	0
chr1:33270487-33281811(+)	11325	ZNF362	ENSG00000160094.14	protein_coding	hsa_circ_0113082	NA	Low	0	0	0	5	0	0	0	3	0	0	0	0	0
chr1:33294937-33295305(+)	369	ZNF362	ENSG00000160094.14	protein_coding	hsa_circ_0009027	hsa_circ_15893	High	0	2	0	0	12	7	1	3	0	0	0	0	0
chr1:35358925-35361789(+)	2865	ZMYM4	ENSG00000146463.11	protein_coding	hsa_circ_0011536	hsa_circ_31531	High	4	6	2	3	26	22	28	21	7	0	12	3	12
chr1:35381259-35389082(+)	7824	ZMYM4	ENSG00000146463.11	protein_coding	hsa_circ_0000051	hsa_circ_30294	High	6	3	4	5	1	8	3	19	1	12	7	18	15
chr1:35381259-35390098(+)	8840	ZMYM4	ENSG00000146463.11	protein_coding	hsa_circ_0011542	hsa_circ_12083	High	3	5	3	2	2	3	2	4	0	0	6	0	4
chr1:35381259-35399576(+)	18318	ZMYM4	ENSG00000146463.11	protein_coding	hsa_circ_0011545	NA	Low	0	3	0	0	0	0	0	0	0	0	0	0	0
chr1:35381259-35408159(+)	26901	ZMYM4	ENSG00000146463.11	protein_coding	hsa_circ_0011547	hsa_circ_03567	Low	4	0	0	0	0	0	0	0	0	0	0	0	0
chr1:35415466-35415714(+)	249	ZMYM4	ENSG00000146463.11	protein_coding	hsa_circ_0011558	NA	Low	0	1	4	0	0	0	0	0	0	0	0	0	0
chr1:35470863-35479212(-)	8350	KIAA0319L	ENSG00000142687.17	protein_coding	hsa_circ_0011571	hsa_circ_02167	Low	1	3	0	3	0	0	0	0	0	0	0	0	0
chr1:39368148-39368314(+)	167	MACF1	ENSG00000127603.23	protein_coding	NA	NA	Low	2	0	0	0	0	0	0	0	0	0	0	0	0
chr1:40190772-40202614(+)	11843	RLF	ENSG00000117000.8	protein_coding	hsa_circ_0007302	hsa_circ_00853	Low	0	0	0	5	0	0	0	0	0	0	0	0	0
chr1:40987372-41001117(+)	13746	CTPS1	ENSG00000171793.13	protein_coding	NA	NA	Low	0	0	0	4	0	0	0	0	0	0	0	0	0
chr1:41046418-41048890(-)	2473	SCMH1	ENSG00000010803.16	protein_coding	NA	NA	Low	0	0	0	3	0	0	0	0	0	0	0	0	0
chr1:41070595-41075451(-)	4857	SCMH1	ENSG00000010803.16	protein_coding	hsa_circ_0000061	hsa_circ_12377	High	3	5	0	20	3	12	7	18	0	0	2	5	7
chr1:41113283-41143112(-)	29830	SCMH1	ENSG00000010803.16	protein_coding	hsa_circ_0000063	hsa_circ_05842	Low	2	2	2	1	0	0	0	0	3	4	3	2	1
chr1:42188737-42278784(-)	90048	FOXJ3	ENSG00000198815.8	protein_coding	NA	NA	Low	0	0	3	0	0	0	0	0	0	0	0	0	0
chr1:42265115-42278672(-)	13558	FOXJ3	ENSG00000198815.8	protein_coding	hsa_circ_0006848	hsa_circ_03825	High	2	5	0	6	7	5	5	5	3	0	4	1	0
chr1:43920404-43920928(+)	525	ST3GAL3	ENSG00000126091.19	protein_coding	hsa_circ_0006595	hsa_circ_22986	Low	0	4	0	0	0	0	0	0	4	0	0	0	0
chr1:44308310-44339322(-)	31013	ERI3	ENSG00000117419.14	protein_coding	hsa_circ_0007693	hsa_circ_00558	High	3	6	3	6	11	9	6	9	2	9	6	3	5
chr1:44757556-44758140(+)	585	KIF2C	ENSG00000142945.12	protein_coding	hsa_circ_0002563	hsa_circ_06917	High	5	1	3	1	10	17	17	18	0	0	4	11	4
chr1:44776034-44776774(+)	741	RPS8	ENSG00000142937.11	protein_coding	NA	NA	Low	0	0	3	0	0	0	0	0	0	0	0	0	0
chr1:45633489-45642499(-)	9011	GPBP1L1	ENSG00000159592.10	protein_coding	hsa_circ_0005361	hsa_circ_16220	Low	0	1	0	4	0	1	0	2	0	0	0	0	0
chr1:45640210-45642499(-)	2290	GPBP1L1	ENSG00000159592.10	protein_coding	hsa_circ_0008774	hsa_circ_13567	High	0	6	2	0	3	8	8	7	0	2	1	0	3
chr1:46658127-46658716(-)	590	ATPAF1	ENSG00000123472.12	protein_coding	NA	NA	Low	2	0	0	0	0	0	0	0	0	0	0	0	0
chr1:47280241-47282459(-)	2219	STIL	ENSG00000123473.15	protein_coding	hsa_circ_0000069	hsa_circ_08716	High	5	3	2	2	7	4	4	6	2	3	0	2	3
chr1:48355670-48385349(-)	29680	SPATA6	ENSG00000132122.11	protein_coding	NA	NA	Low	0	0	4	0	0	0	0	0	0	0	0	0	0
chr1:48451552-48453131(-)	1580	SPATA6	ENSG00000132122.11	protein_coding	hsa_circ_0012389	hsa_circ_29118	Low	2	1	0	1	0	0	0	0	0	0	0	0	0
chr1:51402435-51408332(-)	5898	EPS15	ENSG00000085832.16	protein_coding	hsa_circ_0005567	hsa_circ_31574	Low	4	2	3	1	0	6	4	3	0	3	0	4	2
chr1:51461091-51465326(-)	4236	EPS15	ENSG00000085832.16	protein_coding	hsa_circ_0007330	hsa_circ_12150	Low	3	2	6	1	0	3	4	3	0	0	0	0	0
chr1:51748369-51765981(+)	17613	OSBPL9	ENSG00000117859.18	protein_coding	NA	NA	Low	0	0	0	2	0	0	0	0	0	0	0	0	0
chr1:51803814-51834170(-)	30357	NRD1	ENSG00000078618.19	protein_coding	hsa_circ_0113554	NA	Low	0	1	0	2	0	0	0	0	0	0	0	0	0
chr1:51823664-51834170(-)	10507	NRD1	ENSG00000078618.19	protein_coding	hsa_circ_0007430	hsa_circ_17483	Low	2	0	0	2	0	0	0	0	0	0	0	0	0
chr1:52493611-52509712(-)	16102	ZCCHC11	ENSG00000134744.13	protein_coding	hsa_circ_0003632	hsa_circ_23494	High	7	1	9	2	0	0	0	0	0	0	0	0	0
chr1:52509596-52526373(-)	16778	ZCCHC11	ENSG00000134744.13	protein_coding	hsa_circ_0113605	hsa_circ_30878	Low	1	4	0	0	0	0	0	0	0	1	0	2	2
chr1:52515891-52526373(-)	10483	ZCCHC11	ENSG00000134744.13	protein_coding	hsa_circ_0012553	hsa_circ_08299	High	2	4	19	4	0	0	0	0	2	7	3	3	5
chr1:53793229-53800848(-)	7620	NDC1	ENSG00000058804.11	protein_coding	NA	NA	Low	0	0	0	3	0	0	0	0	0	0	0	0	0
chr1:53825798-53832591(-)	6794	NDC1	ENSG00000058804.11	protein_coding	hsa_circ_0012618	NA	Low	1	0	0	3	0	0	0	0	0	0	0	0	0
chr1:59321536-59346398(+)	24863	FGGY	ENSG00000172456.17	protein_coding	hsa_circ_0000075	hsa_circ_00027	High	0	1	9	3	3	3	7	5	0	0	0	3	0
chr1:62577262-62586624(-)	9363	DOCK7	ENSG00000116641.16	protein_coding	hsa_circ_0002032	hsa_circ_18311	Low	0	2	0	1	5	1	0	0	0	0	0	0	0
chr1:62829040-62841547(+)	12508	ATG4C	ENSG00000125703.14	protein_coding	hsa_circ_0012828	hsa_circ_12322	Low	0	0	5	0	0	0	0	0	0	0	0	0	0
chr1:64009305-64050716(+)	41412	ROR1	ENSG00000185483.11	protein_coding	hsa_circ_0000081	hsa_circ_05406	Low	0	6	0	0	0	0	0	0	0	0	0	0	0
chr1:64049691-64050716(+)	1026	ROR1	ENSG00000185483.11	protein_coding	hsa_circ_0000082	hsa_circ_23445	Low	5	4	0	2	0	0	0	0	0	0	0	0	0
chr1:65364635-65366196(+)	1562	DNAJC6	ENSG00000116675.15	protein_coding	hsa_circ_0002454	hsa_circ_19407	High	3	2	2	0	2	10	4	11	2	4	6	3	3
chr1:66247460-66266087(+)	18628	PDE4B	ENSG00000184588.17	protein_coding	hsa_circ_0002572	hsa_circ_23272	Low	1	2	0	0	0	0	0	0	0	0	0	0	0
chr1:66822361-66905375(-)	83015	WDR78	ENSG00000152763.16	protein_coding	hsa_circ_0113942	NA	Low	0	2	0	0	0	0	0	0	0	0	0	0	0
chr1:66862147-66905375(-)	43229	WDR78	ENSG00000152763.16	protein_coding	hsa_circ_0012906	hsa_circ_13697	Low	0	3	0	0	0	0	0	0	0	0	0	0	0
chr1:66891154-66905375(-)	14222	WDR78	ENSG00000152763.16	protein_coding	hsa_circ_0006677	hsa_circ_09736	High	2	1	17	2	3	4	5	3	0	0	0	0	0
chr1:66958059-66963160(+)	5102	MIER1	ENSG00000198160.14	protein_coding	hsa_circ_0113954	hsa_circ_29080	High	2	5	18	3	7	3	0	0	6	4	13	11	21
chr1:66984593-66984652(+)	60	MIER1	ENSG00000198160.14	protein_coding	NA	NA	Low	3	0	2	0	0	0	0	0	0	0	4	3	0
chr1:70270856-70315566(-)	44711	ANKRD13C	ENSG00000118454.12	protein_coding	hsa_circ_0012938	hsa_circ_00335	Low	5	1	0	0	0	0	0	0	2	1	1	0	3
chr1:70292388-70315566(-)	23179	ANKRD13C	ENSG00000118454.12	protein_coding	hsa_circ_0000085	hsa_circ_14437	High	1	12	0	3	16	5	8	11	18	10	8	6	4
chr1:77206640-77210489(-)	3850	PIGK	ENSG00000142892.14	protein_coding	hsa_circ_0012977	NA	Low	0	2	0	3	0	0	0	0	0	0	0	0	0
chr1:77701369-77713281(-)	11913	USP33	ENSG00000077254.14	protein_coding	hsa_circ_0114171	NA	Low	0	0	11	0	0	0	0	0	0	0	0	0	0
chr1:77711747-77714783(-)	3037	USP33	ENSG00000077254.14	protein_coding	hsa_circ_0114176	NA	Low	2	0	3	3	5	0	1	2	0	0	0	0	0
chr1:77717867-77725762(-)	7896	USP33	ENSG00000077254.14	protein_coding	hsa_circ_0000087	hsa_circ_03871	High	1	3	0	8	2	6	3	10	0	0	7	0	5
chr1:77801331-77815231(+)	13901	FAM73A	ENSG00000180488.14	protein_coding	hsa_circ_0002570	hsa_circ_12982	High	2	3	2	1	0	0	3	2	9	10	3	2	2
chr1:81836885-81862118(+)	25234	ADGRL2	ENSG00000117114.19	protein_coding	hsa_circ_0114238	NA	Low	0	2	0	0	0	0	0	0	0	0	0	0	0
chr1:84179177-84214317(+)	35141	PRKACB	ENSG00000142875.19	protein_coding	hsa_circ_0004083	hsa_circ_28289	Low	2	1	0	0	0	0	0	0	0	0	0	2	6
chr1:84655832-84671308(-)	15477	SSX2IP	ENSG00000117155.16	protein_coding	hsa_circ_0114321	hsa_circ_04474	Low	2	1	0	0	0	2	0	2	0	0	0	0	0
chr1:85350415-85367779(-)	17365	DDAH1	ENSG00000153904.18	protein_coding	NA	NA	Low	2	0	0	0	0	0	0	0	0	0	0	0	0
chr1:87072934-87092669(+)	19736	HS2ST1	ENSG00000153936.16	protein_coding	hsa_circ_0114368	NA	Low	0	0	7	0	0	0	0	0	3	0	0	0	4
chr1:88770352-88771879(+)	1528	PKN2	ENSG00000065243.18	protein_coding	hsa_circ_0002008	hsa_circ_21202	High	3	2	2	2	1	0	2	7	2	0	7	2	3
chr1:88770352-88786213(+)	15862	PKN2	ENSG00000065243.18	protein_coding	hsa_circ_0005900	hsa_circ_03457	High	0	3	5	0	0	0	0	0	5	1	0	3	5
chr1:88857206-88887367(-)	30162	GTF2B	ENSG00000137947.11	protein_coding	NA	NA	Low	0	0	0	5	0	0	0	0	0	0	0	0	0
chr1:89549915-89584789(+)	34875	LRRC8B	ENSG00000197147.12	protein_coding	hsa_circ_0013118	NA	Low	3	0	0	0	0	0	0	0	0	0	0	0	0
chr1:90916640-90941309(-)	24670	ZNF644	ENSG00000122482.20	protein_coding	hsa_circ_0114420	NA	Low	0	1	0	3	1	1	2	5	0	0	0	0	0
chr1:90935408-90982370(-)	46963	ZNF644	ENSG00000122482.20	protein_coding	hsa_circ_0114425	NA	Low	0	3	0	0	0	0	0	0	0	0	0	0	0
chr1:90937485-90941309(-)	3825	ZNF644	ENSG00000122482.20	protein_coding	hsa_circ_0114427	NA	High	0	2	0	0	0	5	11	2	0	0	0	0	0
chr1:90937485-90982370(-)	44886	ZNF644	ENSG00000122482.20	protein_coding	hsa_circ_0114428	hsa_circ_29312	High	1	6	5	0	0	0	0	0	0	1	0	5	2
chr1:91861471-91861644(-)	174	TGFBR3	ENSG00000069702.10	protein_coding	hsa_circ_0006622	hsa_circ_08647	Low	0	1	0	4	0	0	0	0	0	0	0	0	0
chr1:92088698-92129776(+)	41079	BTBD8	ENSG00000189195.9	protein_coding	hsa_circ_0114463	hsa_circ_23096	Low	0	0	0	3	0	0	0	0	0	0	0	0	0
chr1:92333391-92345914(+)	12524	RPAP2	ENSG00000122484.8	protein_coding	hsa_circ_0004463	hsa_circ_04609	High	2	1	0	4	0	4	6	3	0	0	0	7	0
chr1:92333391-92380873(+)	47483	RPAP2	ENSG00000122484.8	protein_coding	hsa_circ_0000091	hsa_circ_03016	High	4	9	15	1	8	2	10	10	3	8	5	0	1
chr1:92563642-92607727(-)	44086	EVI5	ENSG00000067208.14	protein_coding	hsa_circ_0013162	hsa_circ_11187	Low	2	1	3	3	1	6	2	0	0	0	0	0	0
chr1:92563642-92636336(-)	72695	EVI5	ENSG00000067208.14	protein_coding	hsa_circ_0013163	hsa_circ_04059	Low	3	0	0	0	0	0	0	0	0	0	0	6	2
chr1:92605307-92625934(-)	20628	EVI5	ENSG00000067208.14	protein_coding	hsa_circ_0013166	hsa_circ_07049	Low	2	0	0	0	0	0	0	0	0	0	0	0	0
chr1:92607581-92636336(-)	28756	EVI5	ENSG00000067208.14	protein_coding	NA	hsa_circ_28472	Low	0	0	0	2	0	0	0	0	0	0	0	0	0
chr1:93217738-93226449(+)	8712	CCDC18	ENSG00000122483.17	protein_coding	NA	NA	Low	0	0	0	3	0	0	0	0	0	0	0	0	0
chr1:93221609-93264901(+)	43293	CCDC18	ENSG00000122483.17	protein_coding	hsa_circ_0114520	NA	High	17	11	12	20	13	0	20	10	0	4	0	8	0
chr1:93324635-93325895(-)	1261	RP4-717I23.3	ENSG00000223745.7	processed_transcript	hsa_circ_0013204	hsa_circ_08282	Low	2	0	0	1	0	0	0	0	0	0	0	0	0
chr1:93567279-93567851(-)	573	BCAR3	ENSG00000137936.16	protein_coding	hsa_circ_0006427	hsa_circ_17862	Low	2	2	3	0	0	0	0	0	0	2	9	3	0
chr1:93876268-93877862(-)	1595	DNTTIP2	ENSG00000067334.13	protein_coding	hsa_circ_0013218	hsa_circ_05911	High	4	9	6	0	0	0	0	0	0	0	0	0	0
chr1:93894614-93897898(-)	3285	GCLM	ENSG00000023909.9	protein_coding	hsa_circ_0013222	hsa_circ_22741	Low	5	3	0	2	0	0	0	0	0	0	0	0	0
chr1:93894614-93901669(-)	7056	GCLM	ENSG00000023909.9	protein_coding	hsa_circ_0003513	hsa_circ_10424	Low	5	0	0	1	0	0	0	0	0	0	0	0	0
chr1:94201720-94231643(-)	29924	ARHGAP29	ENSG00000137962.12	protein_coding	hsa_circ_0013225	NA	Low	0	1	3	0	0	0	0	0	0	0	0	0	0
chr1:95138275-95173889(+)	35615	NA	NA	NA	hsa_circ_0114563	NA	Low	0	3	0	0	0	0	0	0	0	0	0	0	0
chr1:95143891-95151419(+)	7529	TMEM56	ENSG00000152078.9	protein_coding	hsa_circ_0000095	hsa_circ_03283	High	3	0	7	0	0	0	0	0	3	1	0	7	2
chr1:95143891-95173889(+)	29999	TMEM56	ENSG00000152078.9	protein_coding	hsa_circ_0005720	hsa_circ_06744	High	2	2	23	14	0	0	0	0	0	0	0	0	0
chr1:96769703-96785254(+)	15552	PTBP2	ENSG00000117569.18	protein_coding	hsa_circ_0013252	hsa_circ_12204	Low	2	1	0	3	1	6	2	2	0	0	0	0	0
chr1:97515726-97595166(-)	79441	DPYD	ENSG00000188641.12	protein_coding	hsa_circ_0114588	NA	Low	0	2	0	0	0	0	0	0	0	0	0	0	0
chr1:97679095-97699547(-)	20453	DPYD	ENSG00000188641.12	protein_coding	hsa_circ_0004161	hsa_circ_31306	Low	3	0	0	0	0	0	0	0	0	0	0	0	0
chr1:98691075-98701903(+)	10829	SNX7	ENSG00000162627.16	protein_coding	hsa_circ_0114638	NA	Low	0	5	0	0	0	0	0	0	0	0	0	0	0
chr1:99993537-99999415(+)	5879	SLC35A3	ENSG00000117620.12	protein_coding	hsa_circ_0013298	hsa_circ_07782	Low	0	0	8	0	3	2	0	3	0	0	0	0	0
chr1:99993537-100015420(+)	21884	SLC35A3	ENSG00000117620.12	protein_coding	hsa_circ_0110135	hsa_circ_25476	Low	0	0	0	6	0	0	0	0	0	0	0	0	0
chr1:100049909-100069685(+)	19777	HIAT1	ENSG00000156875.13	protein_coding	hsa_circ_0000096	hsa_circ_25841	Low	2	0	0	0	0	0	0	0	0	2	2	0	1
chr1:100424222-100468094(+)	43873	CDC14A	ENSG00000079335.18	protein_coding	hsa_circ_0110174	NA	Low	1	0	0	4	0	0	0	0	0	0	0	0	0
chr1:100906852-100921841(+)	14990	SLC30A7	ENSG00000162695.11	protein_coding	hsa_circ_0000098	hsa_circ_11632	High	6	0	1	0	0	2	0	5	0	0	0	0	0
chr1:108148279-108161293(-)	13015	SLC25A24	ENSG00000085491.15	protein_coding	hsa_circ_0004270	hsa_circ_24911	High	3	12	0	8	66	71	178	143	2	2	3	4	5
chr1:108181941-108185954(-)	4014	SLC25A24	ENSG00000085491.15	protein_coding	hsa_circ_0110306	NA	High	2	7	2	2	14	4	10	27	0	3	4	0	2
chr1:108885275-108904254(+)	18980	GPSM2	ENSG00000121957.12	protein_coding	hsa_circ_0013386	hsa_circ_11377	High	1	4	0	0	2	3	6	13	1	7	6	0	0
chr1:109342014-109345878(-)	3865	SORT1	ENSG00000134243.11	protein_coding	hsa_circ_0110389	hsa_circ_06130	Low	1	0	0	4	0	0	0	0	0	0	0	0	0
chr1:111147642-111161296(+)	13655	CEPT1	ENSG00000134255.13	protein_coding	hsa_circ_0000106	hsa_circ_20760	High	4	2	4	4	5	4	10	10	0	0	0	0	0
chr1:112555868-112598086(-)	42219	ST7L	ENSG00000007341.18	protein_coding	hsa_circ_0110459	hsa_circ_20756	Low	0	0	0	4	0	0	0	0	0	0	0	0	0
chr1:112653598-112659779(+)	6182	CAPZA1	ENSG00000116489.12	protein_coding	hsa_circ_0000109	hsa_circ_12733	High	0	3	0	0	7	4	10	12	2	0	1	0	2
chr1:113585387-113622994(+)	37608	MAGI3	ENSG00000081026.18	protein_coding	NA	NA	Low	0	0	0	4	0	0	0	0	0	0	0	0	0
chr1:113614601-113622994(+)	8394	MAGI3	ENSG00000081026.18	protein_coding	hsa_circ_0110505	hsa_circ_32838	Low	4	0	0	0	0	0	0	0	0	0	0	0	0
chr1:114463104-114464388(-)	1285	TRIM33	ENSG00000197323.10	protein_coding	hsa_circ_0004127	hsa_circ_22658	High	0	6	7	8	65	59	68	85	16	9	6	18	13
chr1:115659641-115664268(+)	4628	VANGL1	ENSG00000173218.14	protein_coding	hsa_circ_0002623	hsa_circ_20052	High	0	2	0	0	0	5	5	1	0	0	0	0	0
chr1:117402186-117405645(+)	3460	MAN1A2	ENSG00000198162.12	protein_coding	hsa_circ_0000116	hsa_circ_11652	High	21	11	6	7	52	36	55	42	2	4	19	13	10
chr1:117402186-117414831(+)	12646	MAN1A2	ENSG00000198162.12	protein_coding	hsa_circ_0000117	hsa_circ_02600	High	18	36	44	33	89	90	128	88	16	23	25	46	56
chr1:117402186-117420649(+)	18464	MAN1A2	ENSG00000198162.12	protein_coding	hsa_circ_0000118	hsa_circ_02643	High	158	147	146	159	230	305	325	328	53	68	63	114	65
chr1:117402186-117442325(+)	40140	MAN1A2	ENSG00000198162.12	protein_coding	hsa_circ_0000119	hsa_circ_29618	High	29	51	71	41	75	57	95	90	21	22	32	32	56
chr1:117402186-117466427(+)	64242	MAN1A2	ENSG00000198162.12	protein_coding	hsa_circ_0000120	hsa_circ_00014	High	5	7	0	4	4	5	15	4	4	0	12	4	0
chr1:117878009-117920424(-)	42416	GDAP2	ENSG00000196505.10	protein_coding	NA	NA	Low	0	4	0	0	0	0	0	0	0	0	0	0	0
chr1:117911994-117918736(-)	6743	GDAP2	ENSG00000196505.10	protein_coding	hsa_circ_0006188	hsa_circ_20838	Low	2	3	0	0	0	4	2	0	0	0	3	4	0
chr1:145771711-145788966(-)	17256	RNF115	ENSG00000265491.4	protein_coding	NA	NA	Low	2	3	0	0	3	7	1	2	0	0	0	0	0
chr1:145784539-145794196(-)	9658	RNF115	ENSG00000265491.4	protein_coding	NA	NA	High	2	1	1	0	7	7	6	7	0	5	0	0	0
chr1:145839890-145841071(+)	1182	POLR3C	ENSG00000186141.8	protein_coding	hsa_circ_0003693	hsa_circ_07711	Low	0	0	0	3	0	2	8	3	0	0	0	0	0
chr1:147252623-147259918(+)	7296	CHD1L	ENSG00000131778.17	protein_coding	NA	NA	High	5	4	4	1	3	8	6	4	3	0	0	2	4
chr1:147275354-147285487(+)	10134	CHD1L	ENSG00000131778.17	protein_coding	NA	NA	High	3	3	4	1	9	1	4	7	0	0	0	0	0
chr1:147966554-147969959(+)	3406	GPR89B	ENSG00000188092.14	protein_coding	hsa_circ_0008553	hsa_circ_13751	High	7	6	0	9	21	35	39	61	5	7	13	3	0
chr1:147986199-147988521(+)	2323	GPR89B	ENSG00000188092.14	protein_coding	hsa_circ_0008497	hsa_circ_08164	High	5	8	2	6	27	13	38	37	0	0	4	7	0
chr1:150226608-150229237(-)	2630	ANP32E	ENSG00000143401.14	protein_coding	NA	NA	Low	1	0	0	4	0	0	0	0	0	0	0	0	0
chr1:150440923-150443283(+)	2361	RPRD2	ENSG00000163125.15	protein_coding	hsa_circ_0110745	NA	Low	1	2	0	0	0	0	0	0	0	0	0	0	0
chr1:150661814-150663763(-)	1950	GOLPH3L	ENSG00000143457.10	protein_coding	hsa_circ_0110761	hsa_circ_31380	Low	1	4	2	0	3	2	0	4	0	0	0	0	0
chr1:150927704-150930118(+)	2415	SETDB1	ENSG00000143379.12	protein_coding	hsa_circ_0014050	NA	Low	0	0	4	0	0	0	0	0	5	0	0	0	0
chr1:151027233-151028944(+)	1712	PRUNE	ENSG00000143363.15	protein_coding	hsa_circ_0014088	hsa_circ_07147	High	0	0	0	5	3	4	10	5	0	0	0	0	0
chr1:151117392-151118139(+)	748	GABPB2	ENSG00000143458.11	protein_coding	hsa_circ_0110797	NA	Low	1	0	5	0	0	3	1	1	0	0	0	0	0
chr1:151139425-151140090(-)	666	SEMA6C	ENSG00000143434.15	protein_coding	hsa_circ_0110800	hsa_circ_14709	Low	2	0	0	0	0	0	0	0	0	0	0	0	0
chr1:151166934-151167414(+)	481	SCNM1	ENSG00000163156.11	protein_coding	hsa_circ_0000128	hsa_circ_22177	High	0	5	10	2	16	15	24	22	0	0	0	0	0
chr1:151638888-151668635(+)	29748	SNX27	ENSG00000143376.12	protein_coding	hsa_circ_0000131	hsa_circ_23848	High	4	2	9	0	7	4	11	4	2	10	0	0	0
chr1:151638888-151683445(+)	44558	SNX27	ENSG00000143376.12	protein_coding	hsa_circ_0014186	hsa_circ_29606	Low	4	2	1	0	2	0	5	3	0	0	0	0	0
chr1:151658235-151693039(+)	34805	SNX27	ENSG00000143376.12	protein_coding	hsa_circ_0110814	NA	Low	2	0	0	0	0	0	0	0	0	0	0	0	0
chr1:152314906-152335439(+)	20534	FLG-AS1	ENSG00000237975.6	antisense	hsa_circ_0110827	NA	Low	2	1	4	2	0	0	0	0	0	0	0	0	0
chr1:153665220-153668557(-)	3338	ILF2	ENSG00000143621.16	protein_coding	hsa_circ_0000133	hsa_circ_01195	High	3	3	0	1	0	3	6	7	0	5	0	2	9
chr1:153811731-153813452(-)	1722	GATAD2B	ENSG00000143614.8	protein_coding	hsa_circ_0110833	hsa_circ_32850	Low	3	4	0	0	0	0	0	0	0	0	0	0	0
chr1:154234591-154235291(+)	701	UBAP2L	ENSG00000143569.18	protein_coding	hsa_circ_0110845	hsa_circ_08600	Low	2	1	0	0	0	0	1	2	0	0	0	0	0
chr1:154251041-154251653(+)	613	UBAP2L	ENSG00000143569.18	protein_coding	hsa_circ_0004717	hsa_circ_32854	High	0	4	2	0	0	10	4	4	0	3	0	5	0
chr1:154965543-154966517(-)	975	SHC1	ENSG00000160691.18	protein_coding	hsa_circ_0014457	NA	Low	2	0	0	0	0	0	0	0	0	0	0	0	0
chr1:155395459-155459898(-)	64440	ASH1L	ENSG00000116539.10	protein_coding	hsa_circ_0014584	hsa_circ_15578	Low	1	0	0	9	0	3	3	2	0	0	0	0	0
chr1:155415744-155459898(-)	44155	ASH1L	ENSG00000116539.10	protein_coding	hsa_circ_0014586	hsa_circ_26823	Low	0	0	3	0	0	0	0	0	0	0	0	0	0
chr1:155438327-155459898(-)	21572	ASH1L	ENSG00000116539.10	protein_coding	hsa_circ_0003247	hsa_circ_04002	High	7	10	35	12	11	5	16	26	12	0	8	9	6
chr1:155438327-155521618(-)	83292	ASH1L	ENSG00000116539.10	protein_coding	NA	NA	Low	1	0	0	2	0	0	0	0	0	0	0	0	0
chr1:155675010-155679512(-)	4503	YY1AP1	ENSG00000163374.19	protein_coding	hsa_circ_0003608	hsa_circ_16014	High	4	2	1	0	3	7	6	3	4	3	0	3	0
chr1:155725382-155726019(+)	638	DAP3	ENSG00000132676.15	protein_coding	hsa_circ_0014614	hsa_circ_10842	Low	2	2	1	1	4	2	12	3	0	0	0	4	0
chr1:155773066-155777820(-)	4755	GON4L	ENSG00000116580.18	protein_coding	hsa_circ_0110900	NA	Low	0	2	0	4	0	0	0	0	0	0	0	0	0
chr1:155853276-155853806(-)	531	GON4L	ENSG00000116580.18	protein_coding	hsa_circ_0000139	hsa_circ_09305	High	4	6	8	2	5	11	3	13	0	4	5	1	11
chr1:155926676-155927156(-)	481	KIAA0907	ENSG00000132680.10	protein_coding	hsa_circ_0008339	hsa_circ_16400	High	3	2	0	0	5	3	4	6	0	0	1	6	0
chr1:156310558-156334918(-)	24361	CCT3	ENSG00000163468.14	protein_coding	hsa_circ_0014710	NA	Low	0	0	3	0	0	0	0	0	0	0	0	0	0
chr1:156317166-156317547(-)	382	CCT3	ENSG00000163468.14	protein_coding	hsa_circ_0000142	hsa_circ_23409	Low	2	4	4	0	0	0	0	0	0	0	0	0	0
chr1:156333547-156334918(-)	1372	CCT3	ENSG00000163468.14	protein_coding	hsa_circ_0004680	hsa_circ_24592	High	4	2	8	3	10	5	6	14	0	0	0	0	0
chr1:156951573-156955799(-)	4227	ARHGEF11	ENSG00000132694.18	protein_coding	hsa_circ_0014815	NA	Low	5	0	0	0	0	0	0	0	0	0	0	0	0
chr1:160237135-160244034(-)	6900	DCAF8	ENSG00000132716.18	protein_coding	hsa_circ_0014878	hsa_circ_32909	Low	2	0	0	0	0	0	0	0	0	0	0	0	0
chr1:160305433-160314125(-)	8693	COPA	ENSG00000122218.14	protein_coding	hsa_circ_0014905	NA	Low	0	0	0	6	0	0	0	0	0	0	0	0	0
chr1:161778244-161784096(+)	5853	ATF6	ENSG00000118217.5	protein_coding	hsa_circ_0003039	hsa_circ_22954	High	0	0	0	3	2	5	1	7	0	2	4	0	6
chr1:162566012-162590511(+)	24500	UAP1	ENSG00000117143.13	protein_coding	hsa_circ_0015047	hsa_circ_27273	Low	0	2	0	0	0	0	0	0	0	0	0	0	0
chr1:164807542-164821626(+)	14085	PBX1	ENSG00000185630.18	protein_coding	hsa_circ_0015068	hsa_circ_01933	Low	5	3	0	0	0	0	0	0	0	0	0	0	0
chr1:165890204-165891322(+)	1119	UCK2	ENSG00000143179.12	protein_coding	hsa_circ_0006758	hsa_circ_13887	High	2	0	7	4	0	0	3	3	3	3	7	12	9
chr1:167765583-167776166(+)	10584	MPZL1	ENSG00000197965.11	protein_coding	hsa_circ_0000153	hsa_circ_21898	High	6	0	2	7	0	0	0	0	0	1	2	3	0
chr1:167951800-167975015(+)	23216	DCAF6	ENSG00000143164.15	protein_coding	hsa_circ_0000154	hsa_circ_26733	High	2	1	10	0	1	1	2	0	1	0	7	4	0
chr1:167966629-167975015(+)	8387	DCAF6	ENSG00000143164.15	protein_coding	hsa_circ_0009109	hsa_circ_13037	High	5	0	9	0	2	2	7	0	0	0	0	0	0
chr1:168038371-168068463(+)	30093	DCAF6	ENSG00000143164.15	protein_coding	hsa_circ_0015132	NA	Low	3	0	0	0	0	0	0	0	0	0	0	0	0
chr1:168063621-168068463(+)	4843	DCAF6	ENSG00000143164.15	protein_coding	hsa_circ_0007277	hsa_circ_13664	Low	0	2	3	0	0	0	0	2	0	0	0	0	0
chr1:168183902-168191500(+)	7599	TIPRL	ENSG00000143155.12	protein_coding	hsa_circ_0015140	NA	Low	0	0	2	4	0	0	0	0	0	0	0	0	0
chr1:168183902-168200100(+)	16199	TIPRL	ENSG00000143155.12	protein_coding	hsa_circ_0111085	NA	Low	0	2	0	2	0	0	0	0	0	0	0	0	0
chr1:168231514-168242987(+)	11474	SFT2D2	ENSG00000213064.9	protein_coding	hsa_circ_0111087	NA	Low	0	0	0	4	0	0	0	0	0	0	0	0	0
chr1:168235101-168242987(+)	7887	SFT2D2	ENSG00000213064.9	protein_coding	NA	NA	Low	0	0	2	0	0	0	0	0	0	0	0	0	0
chr1:169230718-169287408(-)	56691	NME7	ENSG00000143156.13	protein_coding	hsa_circ_0015154	hsa_circ_21250	Low	0	3	7	4	0	0	0	0	0	0	0	0	0
chr1:169230718-169298763(-)	68046	NME7	ENSG00000143156.13	protein_coding	hsa_circ_0111096	NA	Low	0	2	0	0	0	0	0	0	0	0	0	0	0
chr1:169798857-169800971(+)	2115	C1orf112	ENSG00000000460.16	protein_coding	hsa_circ_0015169	NA	Low	0	0	0	4	0	0	0	0	0	0	0	0	0
chr1:169978085-170031975(-)	53891	KIFAP3	ENSG00000075945.12	protein_coding	hsa_circ_0111121	NA	Low	1	1	4	3	0	0	1	7	0	3	4	3	3
chr1:171535428-171545687(+)	10260	PRRC2C	ENSG00000117523.15	protein_coding	NA	NA	Low	3	0	0	0	0	0	0	0	0	0	0	0	0
chr1:171535428-171561103(+)	25676	PRRC2C	ENSG00000117523.15	protein_coding	NA	NA	Low	4	0	0	0	0	0	0	0	0	0	0	0	0
chr1:171568247-171575128(+)	6882	PRRC2C	ENSG00000117523.15	protein_coding	hsa_circ_0004412	hsa_circ_25596	Low	0	0	0	5	0	2	3	0	0	0	0	0	0
chr1:171921748-171989148(+)	67401	DNM3	ENSG00000197959.13	protein_coding	hsa_circ_0111142	NA	Low	0	0	5	0	0	0	0	0	0	0	0	0	0
chr1:172551512-172557794(+)	6283	SUCO	ENSG00000094975.13	protein_coding	hsa_circ_0000160	hsa_circ_24811	High	2	4	0	1	5	9	1	7	0	0	0	0	0
chr1:172551512-172591071(+)	39560	SUCO	ENSG00000094975.13	protein_coding	hsa_circ_0015261	hsa_circ_09449	Low	3	4	0	1	0	0	0	0	0	0	0	0	0
chr1:172555869-172557794(+)	1926	SUCO	ENSG00000094975.13	protein_coding	hsa_circ_0015262	NA	Low	2	0	4	1	0	0	0	0	0	0	0	0	0
chr1:173946476-173993135(-)	46660	RC3H1	ENSG00000135870.11	protein_coding	NA	NA	Low	3	0	4	3	0	0	0	0	0	0	0	0	0
chr1:173992755-173993135(-)	381	RC3H1	ENSG00000135870.11	protein_coding	hsa_circ_0004927	NA	High	4	2	1	0	3	0	2	6	4	5	3	4	4
chr1:176027572-176046324(-)	18753	RFWD2	ENSG00000143207.19	protein_coding	hsa_circ_0015359	hsa_circ_30948	Low	0	2	0	0	0	0	0	0	0	0	0	0	0
chr1:176081152-176085890(-)	4739	RFWD2	ENSG00000143207.19	protein_coding	hsa_circ_0015364	hsa_circ_21038	Low	0	2	0	0	0	0	0	0	0	0	0	0	0
chr1:176081152-176136547(-)	55396	RFWD2	ENSG00000143207.19	protein_coding	hsa_circ_0003572	hsa_circ_02107	High	2	5	0	1	3	11	7	10	0	0	0	0	3
chr1:176116624-176136547(-)	19924	RFWD2	ENSG00000143207.19	protein_coding	hsa_circ_0015373	hsa_circ_28833	Low	2	4	0	0	3	4	4	4	1	0	3	4	0
chr1:176135010-176163891(-)	28882	RFWD2	ENSG00000143207.19	protein_coding	hsa_circ_0008566	hsa_circ_27620	Low	3	1	0	0	4	0	3	0	0	0	0	0	0
chr1:176149006-176184692(-)	35687	RFWD2	ENSG00000143207.19	protein_coding	hsa_circ_0004436	hsa_circ_14146	Low	4	1	3	0	0	0	0	3	0	2	0	0	0
chr1:176162869-176176007(-)	13139	RFWD2	ENSG00000143207.19	protein_coding	hsa_circ_0003011	hsa_circ_26570	Low	2	1	3	0	3	1	4	1	0	0	0	0	0
chr1:176175910-176184692(-)	8783	RFWD2	ENSG00000143207.19	protein_coding	hsa_circ_0015379	NA	Low	0	0	3	0	0	0	0	0	0	0	0	0	0
chr1:178026155-178037801(-)	11647	NA	NA	NA	NA	NA	Low	0	0	0	3	0	0	0	0	0	0	0	0	0
chr1:178123056-178125501(+)	2446	RASAL2	ENSG00000075391.16	protein_coding	hsa_circ_0002061	NA	Low	0	2	5	0	0	2	0	2	0	0	0	0	0
chr1:178737108-178741609(+)	4502	RALGPS2	ENSG00000116191.17	protein_coding	NA	NA	Low	1	2	0	0	0	0	0	0	0	0	0	0	0
chr1:179043715-179054638(+)	10924	FAM20B	ENSG00000116199.11	protein_coding	hsa_circ_0005977	hsa_circ_13600	High	2	0	7	4	3	5	0	7	5	0	4	0	0
chr1:179050279-179066859(+)	16581	FAM20B	ENSG00000116199.11	protein_coding	NA	NA	Low	3	1	0	0	0	0	0	0	0	0	0	0	0
chr1:179131311-179133374(-)	2064	ABL2	ENSG00000143322.19	protein_coding	hsa_circ_0004996	hsa_circ_17543	High	5	5	4	14	2	6	3	5	0	0	0	0	0
chr1:179302677-179337896(+)	35220	SOAT1	ENSG00000057252.12	protein_coding	hsa_circ_0005271	hsa_circ_29408	Low	2	1	0	0	0	0	0	0	0	0	0	0	0
chr1:179986169-179997175(+)	11007	CEP350	ENSG00000135837.15	protein_coding	hsa_circ_0111362	hsa_circ_12387	High	0	2	4	0	6	3	5	5	0	0	0	0	4
chr1:180003174-180006567(+)	3394	CEP350	ENSG00000135837.15	protein_coding	hsa_circ_0003942	hsa_circ_09824	High	2	3	12	7	2	7	14	18	0	2	1	5	1
chr1:180065115-180084178(+)	19064	CEP350	ENSG00000135837.15	protein_coding	NA	NA	Low	0	0	0	6	0	0	0	0	0	0	0	0	0
chr1:180075022-180084178(+)	9157	CEP350	ENSG00000135837.15	protein_coding	hsa_circ_0007652	hsa_circ_30014	Low	2	0	2	0	3	7	0	2	0	0	0	0	0
chr1:180075022-180087717(+)	12696	CEP350	ENSG00000135837.15	protein_coding	NA	NA	Low	0	2	0	0	0	0	0	0	0	0	0	0	0
chr1:180075022-180098985(+)	23964	CEP350	ENSG00000135837.15	protein_coding	hsa_circ_0111377	hsa_circ_27638	Low	2	2	0	2	0	2	0	3	0	0	0	0	0
chr1:180397516-180413471(-)	15956	ACBD6	ENSG00000230124.6	protein_coding	hsa_circ_0009175	hsa_circ_25395	High	1	2	0	10	7	7	5	8	0	3	1	3	0
chr1:180397516-180430262(-)	32747	ACBD6	ENSG00000230124.6	protein_coding	hsa_circ_0000164	hsa_circ_07741	High	3	3	4	2	7	3	5	0	0	3	3	2	1
chr1:180824753-180825344(+)	592	XPR1	ENSG00000143324.13	protein_coding	hsa_circ_0005909	hsa_circ_02503	Low	0	0	1	4	0	1	0	3	0	2	5	0	4
chr1:180834874-180873942(+)	39069	XPR1	ENSG00000143324.13	protein_coding	hsa_circ_0015520	hsa_circ_29845	Low	0	0	0	2	0	0	0	0	0	0	0	0	0
chr1:180984677-180993425(-)	8749	STX6	ENSG00000135823.13	protein_coding	hsa_circ_0007905	hsa_circ_23135	High	5	4	4	7	12	5	6	14	1	9	8	7	19
chr1:180984677-181005463(-)	20787	STX6	ENSG00000135823.13	protein_coding	hsa_circ_0006796	hsa_circ_27267	High	0	0	0	5	0	7	9	3	0	0	0	0	0
chr1:183512837-183517820(+)	4984	SMG7	ENSG00000116698.20	protein_coding	hsa_circ_0111438	NA	Low	3	0	0	0	0	0	0	0	0	0	0	0	0
chr1:183635537-183635620(-)	84	ARPC5	ENSG00000162704.15	protein_coding	NA	NA	Low	2	2	5	4	2	4	1	0	0	0	0	0	0
chr1:186318447-186318828(-)	382	TPR	ENSG00000047410.13	protein_coding	hsa_circ_0111509	hsa_circ_23957	Low	2	2	0	0	3	2	3	0	0	0	0	4	0
chr1:186344375-186360905(-)	16531	TPR	ENSG00000047410.13	protein_coding	NA	NA	Low	2	0	0	0	0	0	0	0	0	0	0	0	0
chr1:186390711-186406268(+)	15558	C1orf27	ENSG00000157181.15	protein_coding	hsa_circ_0111522	NA	Low	0	0	0	2	0	0	0	0	0	0	0	0	0
chr1:186406083-186419077(+)	12995	C1orf27	ENSG00000157181.15	protein_coding	hsa_circ_0000166	hsa_circ_10564	High	6	1	2	1	7	10	7	9	0	0	0	0	0
chr1:186893011-186894211(+)	1201	PLA2G4A	ENSG00000116711.9	protein_coding	NA	NA	Low	0	2	0	0	0	0	0	0	0	0	0	0	0
chr1:186893011-186911389(+)	18379	PLA2G4A	ENSG00000116711.9	protein_coding	NA	hsa_circ_22936	High	6	11	14	3	0	0	0	0	0	0	0	0	0
chr1:186893011-186965593(+)	72583	PLA2G4A	ENSG00000116711.9	protein_coding	NA	NA	Low	2	0	0	5	0	0	0	0	0	0	0	0	0
chr1:193049746-193051817(-)	2072	UCHL5	ENSG00000116750.13	protein_coding	NA	NA	Low	0	0	2	0	0	0	0	0	0	0	0	0	0
chr1:193141850-193152444(+)	10595	CDC73	ENSG00000134371.9	protein_coding	hsa_circ_0111574	hsa_circ_04456	Low	5	1	4	0	0	0	0	0	0	0	0	0	0
chr1:193232993-193236356(+)	3364	CDC73	ENSG00000134371.9	protein_coding	hsa_circ_0003820	hsa_circ_32855	Low	5	0	0	4	2	2	1	3	0	0	0	0	0
chr1:197595208-197617759(-)	22552	DENND1B	ENSG00000213047.11	protein_coding	hsa_circ_0015782	NA	Low	2	0	4	0	0	0	0	0	0	0	0	0	0
chr1:197652235-197658369(-)	6135	DENND1B	ENSG00000213047.11	protein_coding	hsa_circ_0015796	hsa_circ_14480	Low	0	2	0	0	0	0	0	0	0	0	0	0	0
chr1:200043774-200048818(+)	5045	NR5A2	ENSG00000116833.13	protein_coding	NA	NA	Low	0	1	4	0	0	0	0	0	0	0	0	0	0
chr1:200043774-200120955(+)	77182	NR5A2	ENSG00000116833.13	protein_coding	hsa_circ_0015814	NA	High	6	5	6	10	0	0	0	0	0	0	0	0	0
chr1:200104345-200120955(+)	16611	NR5A2	ENSG00000116833.13	protein_coding	NA	NA	Low	0	0	3	0	0	0	0	0	0	0	0	0	0
chr1:200111202-200120955(+)	9754	NR5A2	ENSG00000116833.13	protein_coding	hsa_circ_0015816	hsa_circ_14486	Low	1	1	1	8	0	0	0	0	0	0	0	0	0
chr1:200565069-200598421(-)	33353	KIF14	ENSG00000118193.11	protein_coding	NA	NA	Low	0	0	0	2	0	0	0	0	0	0	0	0	0
chr1:200760839-200815644(+)	54806	CAMSAP2	ENSG00000118200.14	protein_coding	hsa_circ_0015839	hsa_circ_00337	High	3	2	2	4	12	19	28	38	0	0	0	0	0
chr1:200807376-200815644(+)	8269	CAMSAP2	ENSG00000118200.14	protein_coding	hsa_circ_0015844	hsa_circ_17458	Low	0	2	5	3	0	0	0	0	0	0	0	0	0
chr1:202001376-202003461(+)	2086	RNPEP	ENSG00000176393.10	protein_coding	hsa_circ_0005356	hsa_circ_19654	Low	3	0	0	1	0	0	0	0	0	3	0	0	0
chr1:202364038-202366242(+)	2205	PPP1R12B	ENSG00000077157.21	protein_coding	NA	NA	Low	0	2	0	0	0	0	0	0	0	0	0	0	0
chr1:202416787-202428929(+)	12143	PPP1R12B	ENSG00000077157.21	protein_coding	hsa_circ_0015980	NA	Low	2	0	0	0	0	0	0	3	0	0	0	0	0
chr1:202773118-202777094(-)	3977	KDM5B	ENSG00000117139.16	protein_coding	hsa_circ_0003126	hsa_circ_20955	Low	0	2	0	0	0	0	0	0	0	2	6	1	1
chr1:204468870-204469886(-)	1017	PIK3C2B	ENSG00000133056.13	protein_coding	hsa_circ_0000174	hsa_circ_29453	Low	0	2	0	0	5	2	0	1	0	0	3	2	4
chr1:205616478-205623891(-)	7414	ELK4	ENSG00000158711.13	protein_coding	hsa_circ_0000175	hsa_circ_26738	High	0	6	6	4	5	10	9	4	2	8	0	2	2
chr1:208210280-208218002(-)	7723	PLXNA2	ENSG00000076356.6	protein_coding	hsa_circ_0002472	hsa_circ_11357	Low	0	2	0	0	0	0	0	0	0	0	0	0	0
chr1:211260108-211304140(+)	44033	RCOR3	ENSG00000117625.13	protein_coding	NA	NA	Low	0	0	0	3	0	0	0	0	0	0	0	0	0
chr1:211359912-211361162(+)	1251	TRAF5	ENSG00000082512.14	protein_coding	NA	hsa_circ_28460	Low	0	0	0	7	0	0	0	0	0	0	0	0	0
chr1:211778918-211793190(-)	14273	LPGAT1	ENSG00000123684.12	protein_coding	hsa_circ_0002274	hsa_circ_28462	High	5	15	9	11	2	4	0	0	0	3	0	0	2
chr1:212044660-212047417(+)	2758	DTL	ENSG00000143476.17	protein_coding	hsa_circ_0000179	hsa_circ_05803	High	4	1	6	3	2	1	0	1	1	4	9	12	3
chr1:212329135-212333598(+)	4464	PPP2R5A	ENSG00000066027.11	protein_coding	hsa_circ_0002321	hsa_circ_11341	High	0	3	9	0	0	0	0	0	3	0	4	0	6
chr1:212997155-213013418(-)	16264	ANGEL2	ENSG00000174606.12	protein_coding	NA	NA	Low	0	0	0	3	0	0	0	0	0	0	0	0	0
chr1:213077696-213117410(+)	39715	RPS6KC1	ENSG00000136643.11	protein_coding	hsa_circ_0004849	hsa_circ_16353	Low	2	2	2	0	2	1	2	3	0	0	0	0	3
chr1:213104454-213117410(+)	12957	RPS6KC1	ENSG00000136643.11	protein_coding	hsa_circ_0005817	hsa_circ_00426	Low	0	0	0	4	0	0	1	7	0	0	0	0	0
chr1:213167858-213176492(+)	8635	RPS6KC1	ENSG00000136643.11	protein_coding	hsa_circ_0005314	hsa_circ_29359	Low	1	1	0	3	0	0	0	0	0	2	0	4	3
chr1:214390988-214398001(-)	7014	PTPN14	ENSG00000152104.11	protein_coding	hsa_circ_0008659	hsa_circ_15001	Low	1	0	2	0	0	3	0	1	0	0	0	0	0
chr1:214646197-214646282(+)	86	CENPF	ENSG00000117724.12	protein_coding	NA	NA	Low	2	1	1	3	0	0	0	0	0	0	0	0	0
chr1:217610321-217614202(-)	3882	GPATCH2	ENSG00000092978.10	protein_coding	hsa_circ_0002843	hsa_circ_07592	High	0	0	2	3	5	7	1	2	2	6	11	2	1
chr1:219193130-219218712(+)	25583	NA	NA	NA	hsa_circ_0111994	NA	Low	1	2	0	0	1	0	2	5	0	0	0	0	0
chr1:219193130-219241308(+)	48179	NA	NA	NA	hsa_circ_0006963	NA	High	0	8	2	11	0	1	8	4	0	0	0	0	0
chr1:220102129-220102777(+)	649	IARS2	ENSG00000067704.9	protein_coding	hsa_circ_0112021	hsa_circ_13255	Low	0	0	4	3	0	0	0	0	0	0	0	0	0
chr1:222686930-222703217(-)	16288	AIDA	ENSG00000186063.12	protein_coding	NA	NA	Low	2	1	0	0	0	0	0	0	0	0	0	0	0
chr1:222724092-222725555(+)	1464	BROX	ENSG00000162819.11	protein_coding	hsa_circ_0003413	hsa_circ_13157	High	5	3	0	2	4	5	3	2	0	0	0	0	0
chr1:224130472-224157570(+)	27099	FBXO28	ENSG00000143756.11	protein_coding	NA	NA	Low	0	0	0	2	0	0	0	0	0	0	0	0	0
chr1:224418260-224424654(-)	6395	WDR26	ENSG00000162923.14	protein_coding	hsa_circ_0002322	hsa_circ_11244	Low	0	0	0	2	0	0	0	0	0	0	0	0	0
chr1:224952670-224968874(+)	16205	DNAH14	ENSG00000185842.14	protein_coding	hsa_circ_0016599	NA	High	12	2	5	2	6	8	15	13	0	0	0	0	0
chr1:224952670-224974153(+)	21484	DNAH14	ENSG00000185842.14	protein_coding	hsa_circ_0016600	hsa_circ_04127	High	23	18	22	16	36	42	60	45	0	0	0	0	0
chr1:224952670-225007544(+)	54875	DNAH14	ENSG00000185842.14	protein_coding	hsa_circ_0016601	hsa_circ_03189	High	6	6	19	19	2	12	5	7	0	0	0	0	0
chr1:224952670-225023865(+)	71196	DNAH14	ENSG00000185842.14	protein_coding	hsa_circ_0112170	NA	Low	0	2	0	4	0	0	0	0	0	0	0	0	0
chr1:224952674-225007544(+)	54871	DNAH14	ENSG00000185842.14	protein_coding	hsa_circ_0112174	NA	Low	0	2	2	0	0	0	0	0	0	0	0	0	0
chr1:225002783-225097239(+)	94457	DNAH14	ENSG00000185842.14	protein_coding	hsa_circ_0112179	hsa_circ_17123	Low	0	0	0	8	0	0	0	0	0	0	0	0	0
chr1:225079207-225097239(+)	18033	DNAH14	ENSG00000185842.14	protein_coding	hsa_circ_0112187	NA	Low	0	0	0	3	0	0	0	0	0	0	0	0	0
chr1:225082549-225144628(+)	62080	DNAH14	ENSG00000185842.14	protein_coding	hsa_circ_0112193	hsa_circ_06800	Low	0	2	0	0	0	0	0	0	0	0	0	0	0
chr1:225085710-225097239(+)	11530	DNAH14	ENSG00000185842.14	protein_coding	hsa_circ_0112194	NA	Low	3	0	0	0	2	0	0	0	0	0	0	0	0
chr1:225119220-225123614(+)	4395	DNAH14	ENSG00000185842.14	protein_coding	hsa_circ_0112200	NA	Low	2	0	0	0	0	0	0	0	0	0	0	0	0
chr1:225185291-225207220(+)	21930	DNAH14	ENSG00000185842.14	protein_coding	hsa_circ_0112218	NA	Low	2	2	0	0	0	0	0	0	0	0	0	0	0
chr1:225554906-225567414(-)	12509	ENAH	ENSG00000154380.17	protein_coding	hsa_circ_0016662	hsa_circ_23774	Low	2	0	0	0	0	0	0	0	0	0	2	1	3
chr1:226265533-226287797(-)	22265	LIN9	ENSG00000183814.15	protein_coding	hsa_circ_0112242	NA	Low	2	0	0	0	0	0	0	0	0	0	2	3	0
chr1:226880469-226889049(+)	8581	PSEN2	ENSG00000143801.16	protein_coding	NA	NA	Low	0	0	0	5	0	0	0	0	0	0	0	0	0
chr1:227004994-227017050(-)	12057	CDC42BPA	ENSG00000143776.18	protein_coding	hsa_circ_0016733	hsa_circ_19375	Low	2	1	0	2	0	3	6	2	0	0	0	0	0
chr1:227026055-227035607(-)	9553	CDC42BPA	ENSG00000143776.18	protein_coding	hsa_circ_0009044	hsa_circ_19334	Low	3	0	0	0	0	0	0	0	0	0	0	0	0
chr1:227030408-227035607(-)	5200	CDC42BPA	ENSG00000143776.18	protein_coding	hsa_circ_0016738	hsa_circ_23211	Low	0	0	6	0	0	0	0	0	0	0	0	0	0
chr1:227139576-227147559(-)	7984	CDC42BPA	ENSG00000143776.18	protein_coding	hsa_circ_0003659	hsa_circ_26816	Low	3	2	0	6	0	0	0	0	0	0	0	0	0
chr1:227193786-227199652(-)	5867	CDC42BPA	ENSG00000143776.18	protein_coding	hsa_circ_0016753	NA	Low	2	3	0	0	0	0	0	0	0	0	0	0	0
chr1:227193786-227254155(-)	60370	CDC42BPA	ENSG00000143776.18	protein_coding	hsa_circ_0016754	hsa_circ_08133	Low	2	0	0	0	0	0	0	0	0	0	0	0	0
chr1:228308152-228308262(+)	111	OBSCN	ENSG00000154358.19	protein_coding	NA	NA	Low	0	0	2	0	0	0	0	0	0	0	0	0	0
chr1:230236014-230236725(+)	712	GALNT2	ENSG00000143641.9	protein_coding	NA	hsa_circ_14263	Low	0	0	3	0	0	0	0	0	0	0	0	0	0
chr1:230243306-230265367(+)	22062	GALNT2	ENSG00000143641.9	protein_coding	hsa_circ_0016852	hsa_circ_15020	Low	0	0	0	2	0	0	0	0	0	0	0	0	0
chr1:230663141-230671640(+)	8500	COG2	ENSG00000135775.13	protein_coding	hsa_circ_0016867	hsa_circ_12315	Low	7	0	3	3	0	0	0	0	0	0	0	0	0
chr1:230943806-230961303(-)	17498	TTC13	ENSG00000143643.12	protein_coding	hsa_circ_0004531	hsa_circ_19784	Low	3	5	0	2	0	0	0	0	0	0	3	0	0
chr1:230954333-230961303(-)	6971	TTC13	ENSG00000143643.12	protein_coding	hsa_circ_0000195	hsa_circ_27576	High	7	12	23	5	1	3	3	3	0	0	7	1	3
chr1:231370562-231374099(-)	3538	EGLN1	ENSG00000135766.8	protein_coding	hsa_circ_0000196	hsa_circ_08200	High	0	4	2	2	0	2	9	7	0	0	0	0	0
chr1:231537213-231542611(+)	5399	TSNAX	ENSG00000116918.13	protein_coding	hsa_circ_0004834	hsa_circ_26123	High	11	4	14	5	2	14	8	23	0	0	0	0	0
chr1:231795242-231818517(+)	23276	DISC1	ENSG00000162946.20	protein_coding	hsa_circ_0007848	hsa_circ_17060	Low	0	0	0	4	3	0	1	1	0	0	0	0	0
chr1:232513857-232515608(-)	1752	SIPA1L2	ENSG00000116991.10	protein_coding	hsa_circ_0112397	NA	Low	0	3	0	0	1	1	1	2	0	0	0	0	0
chr1:233090061-233095863(-)	5803	PCNXL2	ENSG00000135749.18	protein_coding	hsa_circ_0005994	hsa_circ_10712	Low	1	0	8	3	0	0	0	0	0	0	0	0	3
chr1:233160283-233208689(-)	48407	PCNXL2	ENSG00000135749.18	protein_coding	hsa_circ_0006635	hsa_circ_32128	Low	2	0	0	3	0	0	0	0	0	0	0	0	0
chr1:233177802-233208689(-)	30888	PCNXL2	ENSG00000135749.18	protein_coding	hsa_circ_0001958	hsa_circ_17900	High	5	6	6	4	0	0	0	0	0	0	0	0	0
chr1:233177802-233252788(-)	74987	PCNXL2	ENSG00000135749.18	protein_coding	NA	NA	Low	0	4	3	3	0	0	0	0	0	0	0	0	0
chr1:233198939-233208689(-)	9751	PCNXL2	ENSG00000135749.18	protein_coding	hsa_circ_0005223	hsa_circ_28614	High	5	1	1	5	0	0	0	0	0	0	0	0	0
chr1:233198939-233236980(-)	38042	PCNXL2	ENSG00000135749.18	protein_coding	hsa_circ_0000198	hsa_circ_19849	High	4	3	12	6	0	0	0	0	0	0	0	0	0
chr1:233198939-233252788(-)	53850	PCNXL2	ENSG00000135749.18	protein_coding	hsa_circ_0006881	hsa_circ_07562	High	6	6	0	3	0	0	0	0	0	2	0	0	0
chr1:233208518-233236980(-)	28463	PCNXL2	ENSG00000135749.18	protein_coding	hsa_circ_0006415	hsa_circ_32296	Low	2	1	0	3	0	0	0	3	0	0	0	0	0
chr1:233208518-233252788(-)	44271	PCNXL2	ENSG00000135749.18	protein_coding	NA	NA	Low	0	0	3	0	0	0	0	0	0	0	0	0	0
chr1:233217899-233227371(-)	9473	PCNXL2	ENSG00000135749.18	protein_coding	hsa_circ_0003314	hsa_circ_11952	Low	4	1	2	5	0	0	0	0	0	0	0	0	0
chr1:233346442-233362293(+)	15852	RP5-862P8.2	ENSG00000143674.10	protein_coding	hsa_circ_0112428	hsa_circ_26050	Low	0	0	2	0	0	0	0	0	0	0	0	0	0
chr1:233346442-233376527(+)	30086	RP5-862P8.2	ENSG00000143674.10	protein_coding	hsa_circ_0112429	hsa_circ_19900	Low	0	3	1	1	0	0	0	0	0	0	0	0	0
chr1:234446803-234472811(-)	26009	TARBP1	ENSG00000059588.9	protein_coding	hsa_circ_0112469	hsa_circ_00358	High	2	1	0	3	0	0	0	0	0	0	5	5	0
chr1:234450428-234472811(-)	22384	TARBP1	ENSG00000059588.9	protein_coding	hsa_circ_0112472	hsa_circ_02365	High	5	2	6	0	0	0	0	0	1	4	8	5	0
chr1:235437322-235441882(+)	4561	TBCE	ENSG00000116957.12	protein_coding	hsa_circ_0112514	hsa_circ_29415	Low	2	0	0	0	0	0	0	0	0	0	0	0	0
chr1:235437322-235442911(+)	5590	TBCE	ENSG00000116957.12	protein_coding	hsa_circ_0112515	hsa_circ_03519	Low	0	2	0	0	0	0	0	0	0	0	0	0	0
chr1:235470850-235494828(-)	23979	B3GALNT2	ENSG00000162885.12	protein_coding	NA	NA	Low	0	0	0	3	0	0	0	0	0	0	0	0	0
chr1:235480054-235489268(-)	9215	B3GALNT2	ENSG00000162885.12	protein_coding	NA	NA	Low	0	0	6	0	0	0	0	0	0	0	0	0	0
chr1:235480054-235494828(-)	14775	B3GALNT2	ENSG00000162885.12	protein_coding	NA	NA	Low	0	0	8	2	0	0	0	0	0	0	0	0	0
chr1:235800320-235801097(-)	778	LYST	ENSG00000143669.13	protein_coding	hsa_circ_0017092	NA	Low	2	0	0	0	0	0	0	0	0	0	0	0	0
chr1:236409216-236427450(+)	18235	EDARADD	ENSG00000186197.12	protein_coding	hsa_circ_0112568	NA	Low	2	2	0	0	0	0	0	0	0	0	0	0	0
chr1:236581222-236588043(-)	6822	HEATR1	ENSG00000119285.10	protein_coding	hsa_circ_0112582	NA	Low	0	0	5	0	0	0	0	0	0	0	0	0	0
chr1:236806144-236816543(+)	10400	MTR	ENSG00000116984.12	protein_coding	hsa_circ_0004039	hsa_circ_27373	High	3	3	0	2	10	4	0	5	0	0	2	7	0
chr1:236835547-236863554(+)	28008	MTR	ENSG00000116984.12	protein_coding	hsa_circ_0112609	NA	Low	3	0	0	0	0	0	0	0	0	0	0	0	0
chr1:241588213-241592120(-)	3908	NA	NA	NA	NA	NA	Low	0	0	0	6	0	0	0	0	0	0	0	0	0
chr1:243221724-243225321(-)	3598	CEP170	ENSG00000143702.15	protein_coding	hsa_circ_0005749	hsa_circ_16185	Low	3	0	0	0	0	0	0	0	0	0	6	0	0
chr1:243304713-243330692(+)	25980	SDCCAG8	ENSG00000054282.15	protein_coding	hsa_circ_0112757	hsa_circ_23140	Low	2	1	0	2	0	0	0	0	0	0	0	0	0
chr1:243415702-243426558(+)	10857	SDCCAG8	ENSG00000054282.15	protein_coding	hsa_circ_0017241	hsa_circ_18254	High	2	2	0	5	6	4	2	3	0	0	0	3	0
chr1:243512324-243573048(-)	60725	AKT3	ENSG00000117020.16	protein_coding	hsa_circ_0002240	hsa_circ_02535	Low	2	2	0	6	0	0	0	0	0	0	0	0	0
chr1:243545510-243573048(-)	27539	AKT3	ENSG00000117020.16	protein_coding	hsa_circ_0000199	hsa_circ_07314	High	16	14	18	16	0	0	0	0	0	0	0	0	0
chr1:243613671-243637742(-)	24072	AKT3	ENSG00000117020.16	protein_coding	hsa_circ_0006696	hsa_circ_17318	Low	0	2	0	0	0	0	0	0	0	0	0	0	0
chr1:243613671-243695716(-)	82046	AKT3	ENSG00000117020.16	protein_coding	hsa_circ_0017251	hsa_circ_26508	High	3	9	16	15	0	0	0	0	0	0	0	0	0
chr1:244457493-244479784(+)	22292	C1orf101	ENSG00000179397.17	protein_coding	NA	NA	Low	0	2	0	0	0	0	0	0	0	0	0	0	0
chr1:244862461-244862730(-)	270	HNRNPU	ENSG00000153187.16	protein_coding	hsa_circ_0112826	NA	Low	0	0	4	0	0	0	0	0	0	0	0	0	0
chr1:245002121-245017326(+)	15206	EFCAB2	ENSG00000203666.12	protein_coding	hsa_circ_0008294	hsa_circ_14291	Low	4	0	0	5	2	2	0	1	0	0	0	0	0
chr1:245017242-245059458(+)	42217	EFCAB2	ENSG00000203666.12	protein_coding	hsa_circ_0112830	NA	Low	0	0	5	0	0	0	0	0	0	0	0	0	0
chr1:246186743-246207459(-)	20717	SMYD3	ENSG00000185420.18	protein_coding	hsa_circ_0112843	NA	Low	3	0	0	1	0	0	0	0	0	0	0	0	0
chr1:246327201-246335474(-)	8274	SMYD3	ENSG00000185420.18	protein_coding	hsa_circ_0017306	hsa_circ_22864	High	1	4	12	11	3	10	7	8	7	0	0	0	1
chr1:246548545-246556721(-)	8177	TFB2M	ENSG00000162851.7	protein_coding	hsa_circ_0017308	NA	Low	3	0	0	0	0	3	2	0	0	0	0	0	0
chr1:246913232-246918377(-)	5146	AHCTF1	ENSG00000153207.14	protein_coding	NA	hsa_circ_14679	Low	0	2	0	0	0	0	0	0	0	0	0	0	0
chr1:247156406-247159813(-)	3408	ZNF124	ENSG00000196418.12	protein_coding	hsa_circ_0112879	NA	High	25	25	22	25	115	179	177	154	11	22	20	22	36
chr1:247157000-247159813(-)	2814	ZNF124	ENSG00000196418.12	protein_coding	hsa_circ_0005667	hsa_circ_05274	High	3	5	0	0	0	0	0	0	10	0	1	4	0
chr1:247159006-247159813(-)	808	ZNF124	ENSG00000196418.12	protein_coding	hsa_circ_0017348	hsa_circ_19742	High	7	5	2	3	6	3	11	5	0	0	0	0	0
chr2:8788647-8818793(-)	30147	KIDINS220	ENSG00000134313.14	protein_coding	NA	hsa_circ_18072	Low	0	0	0	3	0	0	0	0	0	0	0	0	0
chr2:8888018-8958642(-)	70625	MBOAT2	ENSG00000143797.11	protein_coding	NA	NA	Low	0	2	0	0	0	0	0	0	0	0	0	0	0
chr2:8908621-8958642(-)	50022	MBOAT2	ENSG00000143797.11	protein_coding	NA	NA	High	4	3	16	4	5	1	12	7	0	0	0	0	0
chr2:8943187-8958642(-)	15456	MBOAT2	ENSG00000143797.11	protein_coding	hsa_circ_0007334	hsa_circ_15816	High	13	8	22	6	2	16	10	15	0	0	0	0	0
chr2:9344532-9358889(+)	14358	ASAP2	ENSG00000151693.9	protein_coding	hsa_circ_0052527	hsa_circ_05600	Low	0	1	0	2	0	0	0	0	0	0	0	0	0
chr2:9475987-9484550(+)	8564	IAH1	ENSG00000134330.18	protein_coding	hsa_circ_0121213	NA	Low	0	0	7	0	0	0	0	0	0	0	0	0	0
chr2:9535834-9543285(-)	7452	ADAM17	ENSG00000151694.12	protein_coding	hsa_circ_0003233	hsa_circ_16673	Low	0	1	0	2	0	0	0	0	0	0	0	0	0
chr2:9587414-9591515(-)	4102	YWHAQ	ENSG00000134308.13	protein_coding	hsa_circ_0121230	NA	High	6	1	0	1	3	2	6	1	0	0	0	0	0
chr2:10419734-10420135(+)	402	HPCAL1	ENSG00000115756.12	protein_coding	hsa_circ_0000976	hsa_circ_06887	High	3	6	5	1	2	0	4	2	0	0	4	0	0
chr2:10589207-10589284(-)	78	NOL10	ENSG00000115761.15	protein_coding	NA	NA	Low	0	0	3	0	0	0	0	0	0	0	0	0	0
chr2:10600853-10607311(-)	6459	NOL10	ENSG00000115761.15	protein_coding	hsa_circ_0007344	hsa_circ_31237	High	0	3	0	0	7	5	2	5	0	2	0	0	3
chr2:11286539-11287736(-)	1198	ROCK2	ENSG00000134318.13	protein_coding	hsa_circ_0006526	hsa_circ_00756	Low	0	2	7	0	0	0	0	0	0	0	0	0	0
chr2:11286539-11288449(-)	1911	ROCK2	ENSG00000134318.13	protein_coding	hsa_circ_0007494	NA	Low	3	3	0	2	2	1	2	2	0	0	0	0	0
chr2:15374608-15417712(-)	43105	NBAS	ENSG00000151779.12	protein_coding	hsa_circ_0009014	hsa_circ_23397	Low	2	3	0	0	0	0	0	0	0	0	0	0	0
chr2:15394227-15417712(-)	23486	NBAS	ENSG00000151779.12	protein_coding	hsa_circ_0052750	hsa_circ_18856	Low	6	4	0	0	0	2	0	1	0	0	0	0	0
chr2:15415546-15511350(-)	95805	NBAS	ENSG00000151779.12	protein_coding	hsa_circ_0117716	NA	Low	0	0	2	0	0	0	0	0	0	0	0	0	0
chr2:15424315-15511350(-)	87036	NBAS	ENSG00000151779.12	protein_coding	hsa_circ_0052762	hsa_circ_06931	Low	3	1	0	0	0	0	0	0	0	0	0	0	0
chr2:15461201-15478289(-)	17089	NBAS	ENSG00000151779.12	protein_coding	hsa_circ_0008083	hsa_circ_21102	High	4	5	2	7	16	4	11	10	6	0	0	2	2
chr2:15551493-15558634(-)	7142	NBAS	ENSG00000151779.12	protein_coding	hsa_circ_0003287	hsa_circ_13486	High	2	2	7	8	7	0	14	5	0	0	0	0	0
chr2:15553426-15558634(-)	5209	NBAS	ENSG00000151779.12	protein_coding	hsa_circ_0005556	hsa_circ_15079	Low	1	0	0	2	3	0	2	2	0	0	0	0	0
chr2:17665503-17745951(-)	80449	SMC6	ENSG00000163029.15	protein_coding	hsa_circ_0118173	NA	Low	1	3	0	0	2	3	0	0	0	0	0	0	0
chr2:23798138-23823569(-)	25432	ATAD2B	ENSG00000119778.14	protein_coding	hsa_circ_0052941	hsa_circ_25979	Low	3	1	0	2	0	0	1	2	0	0	0	0	0
chr2:23823258-23823569(-)	312	ATAD2B	ENSG00000119778.14	protein_coding	hsa_circ_0003828	hsa_circ_09269	Low	4	1	0	0	0	0	0	0	0	0	0	0	0
chr2:23958301-23971414(+)	13114	UBXN2A	ENSG00000173960.12	protein_coding	hsa_circ_0052966	NA	Low	2	0	0	0	0	0	0	0	0	0	0	0	0
chr2:23958301-23977075(+)	18775	UBXN2A	ENSG00000173960.12	protein_coding	hsa_circ_0005970	hsa_circ_30035	High	3	8	4	0	5	4	4	10	0	3	0	0	0
chr2:23958301-23984831(+)	26531	UBXN2A	ENSG00000173960.12	protein_coding	hsa_circ_0052967	hsa_circ_32699	High	8	4	9	3	12	20	28	18	0	0	0	0	0
chr2:23958301-23999910(+)	41610	UBXN2A	ENSG00000173960.12	protein_coding	hsa_circ_0119477	NA	High	1	2	0	1	2	8	9	5	0	0	0	0	0
chr2:23982896-23984831(+)	1936	UBXN2A	ENSG00000173960.12	protein_coding	hsa_circ_0003947	hsa_circ_27490	High	2	1	0	0	0	0	6	8	0	0	0	0	0
chr2:24135119-24147086(+)	11968	FAM228B	ENSG00000219626.8	protein_coding	hsa_circ_0000982	hsa_circ_08669	Low	3	0	0	5	0	0	0	0	0	0	0	0	0
chr2:24135119-24161613(+)	26495	FAM228B	ENSG00000219626.8	protein_coding	hsa_circ_0119529	NA	Low	1	3	0	0	0	0	0	0	0	0	0	0	0
chr2:24246129-24315224(-)	69096	ITSN2	ENSG00000198399.14	protein_coding	NA	NA	Low	2	0	0	0	0	0	0	0	0	0	0	0	0
chr2:24270671-24275849(-)	5179	ITSN2	ENSG00000198399.14	protein_coding	hsa_circ_0052983	NA	Low	0	2	3	0	0	0	0	0	0	0	0	0	0
chr2:24275713-24312375(-)	36663	ITSN2	ENSG00000198399.14	protein_coding	hsa_circ_0119547	NA	Low	0	2	0	0	0	0	0	0	0	0	0	0	0
chr2:24564295-24584560(+)	20266	NCOA1	ENSG00000084676.15	protein_coding	hsa_circ_0005968	NA	High	0	3	2	0	12	9	14	13	0	0	0	0	0
chr2:24643966-24673463(+)	29498	NCOA1	ENSG00000084676.15	protein_coding	hsa_circ_0119579	hsa_circ_11977	Low	1	4	0	0	3	0	4	1	0	0	0	0	0
chr2:24643966-24683128(+)	39163	NCOA1	ENSG00000084676.15	protein_coding	hsa_circ_0119580	hsa_circ_15062	Low	2	0	0	2	0	0	0	0	0	0	0	0	0
chr2:25607236-25628384(-)	21149	DTNB	ENSG00000138101.18	protein_coding	hsa_circ_0053040	NA	Low	1	3	0	2	0	0	0	0	0	0	0	0	0
chr2:25799385-25806337(-)	6953	ASXL2	ENSG00000143970.16	protein_coding	hsa_circ_0004476	hsa_circ_22587	Low	1	2	0	2	0	0	0	0	7	0	4	1	1
chr2:26098662-26109906(+)	11245	RAB10	ENSG00000084733.10	protein_coding	hsa_circ_0119630	NA	High	0	7	9	2	0	0	0	0	0	0	0	0	0
chr2:26364302-26375148(+)	10847	EPT1	ENSG00000138018.17	protein_coding	hsa_circ_0004269	hsa_circ_04100	Low	2	2	1	0	2	5	4	0	3	0	3	0	0
chr2:27599583-27601442(+)	1860	ZNF512	ENSG00000243943.9	protein_coding	hsa_circ_0000985	hsa_circ_19105	Low	1	3	4	2	0	6	3	2	0	0	0	0	0
chr2:27987993-28025420(+)	37428	BRE	ENSG00000158019.20	protein_coding	NA	NA	Low	1	0	5	3	0	0	0	0	0	0	0	0	0
chr2:28338484-28338561(+)	78	BRE	ENSG00000158019.20	protein_coding	NA	NA	Low	3	0	0	0	0	0	0	0	0	0	0	0	0
chr2:28776851-28793997(+)	17147	PPP1CB	ENSG00000213639.9	protein_coding	hsa_circ_0053325	hsa_circ_02664	Low	3	3	0	0	3	2	0	8	3	0	4	1	0
chr2:28783907-28788809(+)	4903	PPP1CB	ENSG00000213639.9	protein_coding	hsa_circ_0007439	hsa_circ_29712	High	3	2	1	0	9	6	10	11	0	0	0	0	0
chr2:28850328-28865119(-)	14792	TRMT61B	ENSG00000171103.10	protein_coding	hsa_circ_0002583	hsa_circ_18183	Low	3	1	0	0	0	0	0	0	0	0	0	0	0
chr2:28906460-28914208(+)	7749	WDR43	ENSG00000163811.11	protein_coding	hsa_circ_0002025	hsa_circ_01227	High	3	3	9	0	0	1	5	3	8	3	13	7	7
chr2:28906460-28917995(+)	11536	WDR43	ENSG00000163811.11	protein_coding	hsa_circ_0053339	hsa_circ_26916	Low	0	2	0	0	0	0	0	0	0	0	0	0	0
chr2:29133655-29145367(+)	11713	CLIP4	ENSG00000115295.19	protein_coding	hsa_circ_0006908	hsa_circ_16722	High	3	3	9	10	0	0	0	0	0	0	0	0	0
chr2:29133655-29157347(+)	23693	CLIP4	ENSG00000115295.19	protein_coding	hsa_circ_0006765	hsa_circ_01409	Low	0	0	0	3	0	0	0	0	0	0	0	0	0
chr2:29194780-29195475(+)	696	NA	NA	NA	NA	NA	Low	2	0	0	0	0	0	0	0	0	0	0	0	0
chr2:30525587-30533314(+)	7728	LCLAT1	ENSG00000172954.13	protein_coding	hsa_circ_0000987	hsa_circ_22820	Low	3	2	1	0	2	4	2	1	3	3	5	0	2
chr2:30552493-30568176(+)	15684	LCLAT1	ENSG00000172954.13	protein_coding	hsa_circ_0119741	hsa_circ_21318	High	11	3	0	1	0	2	3	5	0	0	0	0	0
chr2:31917926-31932135(-)	14210	MEMO1	ENSG00000162959.13	protein_coding	hsa_circ_0007385	hsa_circ_25994	High	4	3	4	0	12	9	5	6	0	0	0	0	0
chr2:32098796-32116212(+)	17417	SPAST	ENSG00000021574.11	protein_coding	hsa_circ_0119759	hsa_circ_12881	Low	0	4	1	1	0	1	1	3	1	2	0	0	0
chr2:32098796-32128479(+)	29684	SPAST	ENSG00000021574.11	protein_coding	hsa_circ_0053410	NA	Low	2	1	0	0	0	0	0	0	0	0	0	0	0
chr2:32114638-32128479(+)	13842	SPAST	ENSG00000021574.11	protein_coding	hsa_circ_0053413	hsa_circ_19044	Low	2	0	0	0	0	0	0	0	0	0	0	0	0
chr2:32174063-32184338(+)	10276	SLC30A6	ENSG00000152683.14	protein_coding	hsa_circ_0005695	hsa_circ_03626	High	1	4	4	5	4	2	9	9	2	4	0	2	8
chr2:32298234-32307190(+)	8957	YIPF4	ENSG00000119820.10	protein_coding	hsa_circ_0119793	NA	Low	0	0	5	0	0	0	0	0	0	0	0	0	0
chr2:32377588-32395593(+)	18006	BIRC6	ENSG00000115760.13	protein_coding	hsa_circ_0053441	hsa_circ_26985	High	0	5	0	4	8	5	6	8	0	1	0	9	1
chr2:32377588-32406557(+)	28970	BIRC6	ENSG00000115760.13	protein_coding	hsa_circ_0000989	hsa_circ_03510	High	3	5	11	0	9	6	0	2	3	0	0	0	0
chr2:32377588-32453942(+)	76355	BIRC6	ENSG00000115760.13	protein_coding	hsa_circ_0053450	hsa_circ_13571	Low	0	5	0	0	2	0	0	3	0	0	0	0	0
chr2:32406499-32416163(+)	9665	BIRC6	ENSG00000115760.13	protein_coding	hsa_circ_0000990	hsa_circ_27945	Low	2	0	0	0	0	0	0	0	4	0	0	0	0
chr2:32414769-32416163(+)	1395	BIRC6	ENSG00000115760.13	protein_coding	hsa_circ_0053535	hsa_circ_16033	High	2	6	0	7	0	12	0	12	0	0	0	0	0
chr2:32439508-32453942(+)	14435	BIRC6	ENSG00000115760.13	protein_coding	hsa_circ_0053593	hsa_circ_12087	High	0	4	0	6	0	2	7	2	0	0	0	0	0
chr2:32463194-32503236(+)	40043	BIRC6	ENSG00000115760.13	protein_coding	NA	NA	Low	0	0	0	2	0	0	0	0	0	0	0	0	0
chr2:32478635-32479617(+)	983	BIRC6	ENSG00000115760.13	protein_coding	hsa_circ_0002408	hsa_circ_06781	Low	1	2	0	0	0	0	0	0	0	0	0	0	0
chr2:32478635-32493667(+)	15033	BIRC6	ENSG00000115760.13	protein_coding	NA	NA	Low	2	0	7	0	0	0	0	0	0	0	0	0	0
chr2:32491425-32500109(+)	8685	BIRC6	ENSG00000115760.13	protein_coding	hsa_circ_0119828	NA	Low	0	0	6	0	0	0	0	0	0	0	0	0	0
chr2:32510526-32513154(+)	2629	BIRC6	ENSG00000115760.13	protein_coding	hsa_circ_0053829	hsa_circ_20157	Low	0	2	0	0	0	0	0	0	0	0	0	0	0
chr2:33347367-33351674(+)	4308	LTBP1	ENSG00000049323.15	protein_coding	NA	NA	Low	0	0	3	0	0	0	0	0	0	0	0	0	0
chr2:36396614-36442735(+)	46122	CRIM1	ENSG00000150938.9	protein_coding	hsa_circ_0002346	hsa_circ_16396	High	1	1	9	0	0	0	0	0	0	1	1	0	7
chr2:36396614-36464655(+)	68042	CRIM1	ENSG00000150938.9	protein_coding	hsa_circ_0005579	hsa_circ_27848	Low	0	2	1	0	0	0	0	0	0	0	0	0	0
chr2:36396614-36479694(+)	83081	CRIM1	ENSG00000150938.9	protein_coding	hsa_circ_0002348	hsa_circ_16326	Low	1	2	0	0	0	0	0	0	0	0	0	0	0
chr2:36441258-36442735(+)	1478	CRIM1	ENSG00000150938.9	protein_coding	hsa_circ_0007386	hsa_circ_20246	High	8	7	11	23	2	0	0	5	5	7	3	1	7
chr2:36877891-36894033(-)	16143	STRN	ENSG00000115808.11	protein_coding	hsa_circ_0054034	hsa_circ_32723	Low	5	2	0	0	3	2	1	2	0	0	0	0	0
chr2:37019809-37020836(-)	1028	HEATR5B	ENSG00000008869.11	protein_coding	hsa_circ_0119910	hsa_circ_16433	Low	2	4	0	0	0	0	0	0	0	0	0	0	0
chr2:37032629-37041292(-)	8664	HEATR5B	ENSG00000008869.11	protein_coding	hsa_circ_0002213	hsa_circ_00847	Low	0	0	10	0	0	0	0	0	0	0	0	0	0
chr2:37274421-37293271(-)	18851	PRKD3	ENSG00000115825.9	protein_coding	NA	NA	Low	0	0	0	4	0	0	0	0	0	0	0	0	0
chr2:37316237-37317179(-)	943	PRKD3	ENSG00000115825.9	protein_coding	hsa_circ_0000992	NA	High	3	2	12	3	0	0	0	3	4	5	4	2	6
chr2:38591530-38597354(-)	5825	HNRNPLL	ENSG00000143889.15	protein_coding	hsa_circ_0119959	NA	Low	2	0	0	0	0	0	0	0	0	0	0	0	0
chr2:38746144-38746179(-)	36	SRSF7	ENSG00000115875.18	protein_coding	NA	NA	Low	0	2	0	0	0	0	0	0	0	0	0	0	0
chr2:39213400-39229588(-)	16189	CDKL4	ENSG00000205111.8	protein_coding	hsa_circ_0120002	NA	High	0	1	0	8	0	6	0	3	0	0	0	0	0
chr2:39272283-39280356(-)	8074	MAP4K3	ENSG00000011566.14	protein_coding	hsa_circ_0054190	hsa_circ_18840	Low	0	0	0	5	3	0	0	0	0	0	0	0	0
chr2:39278407-39299801(-)	21395	MAP4K3	ENSG00000011566.14	protein_coding	NA	NA	Low	0	0	6	0	0	0	0	0	0	0	0	0	0
chr2:39331917-39337581(-)	5665	MAP4K3	ENSG00000011566.14	protein_coding	hsa_circ_0054211	hsa_circ_21310	High	12	5	5	1	4	12	29	17	5	10	3	0	0
chr2:39336920-39337581(-)	662	MAP4K3	ENSG00000011566.14	protein_coding	hsa_circ_0054214	hsa_circ_12409	Low	0	3	0	0	0	1	6	0	0	0	0	0	0
chr2:40428473-40430304(-)	1832	SLC8A1	ENSG00000183023.18	protein_coding	hsa_circ_0000994	hsa_circ_10435	High	1	8	0	4	6	11	18	17	0	0	0	0	0
chr2:42261121-42284703(+)	23583	EML4	ENSG00000143924.18	protein_coding	NA	NA	Low	0	0	3	0	0	0	0	0	0	0	0	0	0
chr2:42718988-42723035(+)	4048	MTA3	ENSG00000057935.13	protein_coding	hsa_circ_0003990	hsa_circ_29779	Low	3	0	3	2	1	0	3	1	0	0	0	0	0
chr2:43578513-43590954(-)	12442	THADA	ENSG00000115970.18	protein_coding	hsa_circ_0054322	hsa_circ_22249	Low	2	0	0	3	0	0	0	0	0	0	0	3	0
chr2:43742728-43745963(+)	3236	PLEKHH2	ENSG00000152527.13	protein_coding	NA	NA	Low	2	0	2	0	0	0	0	0	0	0	0	0	0
chr2:43742741-43745963(+)	3223	PLEKHH2	ENSG00000152527.13	protein_coding	hsa_circ_0120105	NA	Low	0	0	0	3	0	0	0	0	0	0	0	0	0
chr2:43912432-43918398(-)	5967	LRPPRC	ENSG00000138095.18	protein_coding	hsa_circ_0054345	hsa_circ_13233	High	3	3	1	0	8	2	7	3	1	1	5	5	4
chr2:43918025-43925961(-)	7937	LRPPRC	ENSG00000138095.18	protein_coding	hsa_circ_0054348	hsa_circ_19285	Low	3	4	3	0	2	4	0	1	2	0	3	0	4
chr2:43963588-43982434(-)	18847	LRPPRC	ENSG00000138095.18	protein_coding	NA	hsa_circ_27334	Low	0	0	0	2	0	0	0	0	4	0	0	0	0
chr2:43973607-43982434(-)	8828	LRPPRC	ENSG00000138095.18	protein_coding	hsa_circ_0120122	hsa_circ_12704	High	4	2	4	0	8	5	4	2	4	5	0	4	3
chr2:44194198-44209327(+)	15130	PPM1B	ENSG00000138032.20	protein_coding	NA	NA	Low	3	0	0	0	0	0	0	0	0	0	0	0	0
chr2:44201186-44209327(+)	8142	PPM1B	ENSG00000138032.20	protein_coding	hsa_circ_0004916	hsa_circ_04499	High	1	0	0	3	0	7	6	2	4	2	1	0	0
chr2:44209210-44218537(+)	9328	PPM1B	ENSG00000138032.20	protein_coding	hsa_circ_0009062	hsa_circ_00399	Low	0	3	0	1	8	0	0	1	0	0	0	0	0
chr2:44704283-44715353(+)	11071	CAMKMT	ENSG00000143919.14	protein_coding	hsa_circ_0006530	hsa_circ_10682	High	0	2	0	0	1	10	8	2	0	0	0	0	0
chr2:45488240-45553730(-)	65491	SRBD1	ENSG00000068784.12	protein_coding	hsa_circ_0120144	hsa_circ_11710	Low	4	0	0	0	0	0	0	0	0	0	0	0	0
chr2:45488240-45562756(-)	74517	SRBD1	ENSG00000068784.12	protein_coding	hsa_circ_0054422	hsa_circ_18288	Low	0	1	3	0	3	0	0	1	0	0	0	0	0
chr2:45546732-45553730(-)	6999	SRBD1	ENSG00000068784.12	protein_coding	hsa_circ_0005542	hsa_circ_32054	High	7	3	3	1	14	11	4	9	1	0	0	3	1
chr2:45546732-45562756(-)	16025	SRBD1	ENSG00000068784.12	protein_coding	hsa_circ_0000997	hsa_circ_07720	High	2	1	0	7	5	9	5	12	17	2	12	3	10
chr2:45599449-45602083(-)	2635	SRBD1	ENSG00000068784.12	protein_coding	NA	NA	Low	0	0	4	0	0	0	0	0	0	0	0	0	0
chr2:45697941-45701491(+)	3551	PRKCE	ENSG00000171132.13	protein_coding	hsa_circ_0005377	NA	High	3	9	0	4	0	0	0	0	0	0	5	1	2
chr2:45976429-46010517(+)	34089	PRKCE	ENSG00000171132.13	protein_coding	hsa_circ_0120157	hsa_circ_31550	Low	1	3	0	0	0	0	0	0	0	0	0	0	0
chr2:46907810-46910873(-)	3064	MCFD2	ENSG00000180398.11	protein_coding	hsa_circ_0054459	NA	Low	0	0	2	0	0	0	0	0	0	0	0	0	0
chr2:46974973-46978907(+)	3935	TTC7A	ENSG00000068724.15	protein_coding	hsa_circ_0003478	hsa_circ_19955	Low	0	2	5	3	0	4	4	3	0	0	0	0	2
chr2:48328561-48346751(+)	18191	FOXN2	ENSG00000170802.15	protein_coding	hsa_circ_0007641	hsa_circ_22181	Low	2	1	0	3	5	4	0	1	4	2	1	0	2
chr2:48359047-48362707(+)	3661	FOXN2	ENSG00000170802.15	protein_coding	NA	NA	Low	0	4	1	0	0	0	0	0	0	0	0	0	0
chr2:54612161-54618193(+)	6033	SPTBN1	ENSG00000115306.15	protein_coding	hsa_circ_0054561	NA	Low	0	0	2	0	0	0	0	0	0	0	0	0	0
chr2:54632674-54632748(+)	75	SPTBN1	ENSG00000115306.15	protein_coding	NA	NA	Low	0	3	0	0	0	0	0	0	0	0	0	0	0
chr2:54982515-54987698(-)	5184	RTN4	ENSG00000115310.17	protein_coding	hsa_circ_0001006	hsa_circ_00386	High	22	15	19	12	5	6	9	8	10	0	5	19	20
chr2:55025086-55028220(-)	3135	RTN4	ENSG00000115310.17	protein_coding	hsa_circ_0054598	hsa_circ_12119	Low	0	4	0	2	0	0	6	0	0	0	0	0	0
chr2:55643158-55644720(-)	1563	PNPT1	ENSG00000138035.14	protein_coding	hsa_circ_0007650	hsa_circ_26579	Low	2	0	0	0	0	0	0	0	0	0	0	0	0
chr2:58084089-58089723(+)	5635	VRK2	ENSG00000028116.16	protein_coding	hsa_circ_0120479	hsa_circ_09285	High	20	10	16	25	7	14	11	13	23	27	12	25	27
chr2:58221942-58232112(-)	10171	FANCL	ENSG00000115392.11	protein_coding	hsa_circ_0001009	hsa_circ_27206	High	12	11	10	9	18	24	18	13	15	31	5	8	12
chr2:60891683-60901083(+)	9401	REL	ENSG00000162924.13	protein_coding	hsa_circ_0001011	hsa_circ_07343	Low	0	2	0	0	1	3	2	7	0	0	0	0	0
chr2:61113770-61118116(+)	4347	KIAA1841	ENSG00000162929.13	protein_coding	hsa_circ_0001014	NA	High	3	1	2	8	6	7	7	3	0	0	0	0	0
chr2:61115979-61118116(+)	2138	KIAA1841	ENSG00000162929.13	protein_coding	hsa_circ_0007793	hsa_circ_26895	High	12	2	0	8	2	0	2	4	0	0	0	0	0
chr2:61178981-61186497(+)	7517	AHSA2	ENSG00000173209.22	protein_coding	NA	hsa_circ_07114	Low	1	0	0	2	0	4	0	2	1	0	3	6	2
chr2:61229548-61232532(-)	2985	USP34	ENSG00000115464.14	protein_coding	hsa_circ_0006110	hsa_circ_17777	Low	0	3	0	4	4	0	0	0	0	0	0	0	0
chr2:61241560-61293550(-)	51991	USP34	ENSG00000115464.14	protein_coding	hsa_circ_0120583	hsa_circ_14039	Low	2	2	0	0	0	6	0	1	0	0	0	0	0
chr2:61311540-61350693(-)	39154	USP34	ENSG00000115464.14	protein_coding	hsa_circ_0120618	hsa_circ_04103	Low	0	0	0	2	0	0	0	0	0	0	0	0	0
chr2:61325375-61350693(-)	25319	USP34	ENSG00000115464.14	protein_coding	hsa_circ_0120628	hsa_circ_14628	Low	0	0	0	4	0	0	0	0	0	0	0	0	0
chr2:61343815-61395233(-)	51419	USP34	ENSG00000115464.14	protein_coding	NA	NA	Low	0	4	0	0	0	0	0	0	0	0	0	0	0
chr2:61348240-61348330(-)	91	USP34	ENSG00000115464.14	protein_coding	NA	NA	Low	0	0	0	2	0	0	0	0	0	0	0	0	0
chr2:61370321-61370579(-)	259	USP34	ENSG00000115464.14	protein_coding	hsa_circ_0006729	hsa_circ_20075	High	0	2	3	2	0	9	4	8	0	0	0	0	0
chr2:61370321-61395233(-)	24913	USP34	ENSG00000115464.14	protein_coding	hsa_circ_0005738	hsa_circ_01383	High	0	4	0	6	3	1	0	6	0	0	0	0	0
chr2:61482380-61490776(-)	8397	XPO1	ENSG00000082898.16	protein_coding	hsa_circ_0054853	hsa_circ_15553	High	8	6	5	2	15	8	13	14	2	0	2	12	2
chr2:61482957-61490776(-)	7820	XPO1	ENSG00000082898.16	protein_coding	hsa_circ_0002607	hsa_circ_24086	High	5	3	3	2	14	8	12	12	10	1	0	8	0
chr2:61485768-61490776(-)	5009	XPO1	ENSG00000082898.16	protein_coding	hsa_circ_0005050	hsa_circ_15008	High	3	5	3	0	10	7	14	21	2	0	9	6	5
chr2:61485768-61493053(-)	7286	XPO1	ENSG00000082898.16	protein_coding	hsa_circ_0054861	NA	Low	0	0	0	2	0	0	0	0	0	0	0	0	0
chr2:61492035-61497007(-)	4973	XPO1	ENSG00000082898.16	protein_coding	hsa_circ_0054877	hsa_circ_05068	Low	0	0	0	3	2	7	3	0	0	0	0	0	2
chr2:61493894-61495613(-)	1720	XPO1	ENSG00000082898.16	protein_coding	hsa_circ_0006033	hsa_circ_05135	Low	2	1	3	0	2	6	2	4	0	0	0	0	3
chr2:61495455-61498913(-)	3459	XPO1	ENSG00000082898.16	protein_coding	hsa_circ_0054886	hsa_circ_07990	High	1	5	0	0	0	6	0	9	0	0	0	6	4
chr2:61522611-61526521(-)	3911	XPO1	ENSG00000082898.16	protein_coding	hsa_circ_0001016	hsa_circ_30308	High	18	8	1	9	52	58	75	82	4	1	8	2	6
chr2:61522611-61533903(-)	11293	XPO1	ENSG00000082898.16	protein_coding	hsa_circ_0001017	hsa_circ_19966	High	56	22	36	31	60	68	102	105	3	5	19	15	1
chr2:62747395-62771392(+)	23998	EHBP1	ENSG00000115504.14	protein_coding	hsa_circ_0006335	hsa_circ_06143	Low	8	4	0	0	0	0	0	0	0	0	0	0	0
chr2:62826087-62874532(+)	48446	EHBP1	ENSG00000115504.14	protein_coding	hsa_circ_0120705	NA	Low	0	0	5	0	0	0	0	0	0	0	0	0	0
chr2:62943802-62949162(+)	5361	EHBP1	ENSG00000115504.14	protein_coding	hsa_circ_0120711	NA	High	3	5	6	3	0	0	0	0	0	0	0	0	0
chr2:62955517-62990840(+)	35324	EHBP1	ENSG00000115504.14	protein_coding	NA	NA	Low	0	0	0	3	0	0	0	0	0	0	0	0	0
chr2:62979188-62990840(+)	11653	EHBP1	ENSG00000115504.14	protein_coding	hsa_circ_0005852	hsa_circ_21610	Low	0	2	0	0	0	0	0	0	0	0	0	0	0
chr2:62979188-62996766(+)	17579	EHBP1	ENSG00000115504.14	protein_coding	hsa_circ_0005552	hsa_circ_19600	High	9	8	11	5	3	0	1	4	0	0	0	0	0
chr2:63433745-63439871(-)	6127	WDPCP	ENSG00000143951.15	protein_coding	hsa_circ_0003497	hsa_circ_25973	High	3	2	0	1	14	9	12	12	3	2	15	2	2
chr2:63856306-63857936(+)	1631	UGP2	ENSG00000169764.14	protein_coding	hsa_circ_0001020	hsa_circ_08376	High	4	5	2	5	0	9	8	7	3	3	0	3	4
chr2:63893434-63981690(-)	88257	VPS54	ENSG00000143952.19	protein_coding	NA	NA	Low	1	2	0	0	0	0	0	0	0	0	0	0	0
chr2:64551443-64553409(+)	1967	AFTPH	ENSG00000119844.15	protein_coding	hsa_circ_0001021	hsa_circ_28683	High	9	4	10	8	4	19	25	15	1	2	2	0	0
chr2:64551443-64573068(+)	21626	AFTPH	ENSG00000119844.15	protein_coding	hsa_circ_0054961	NA	Low	0	3	0	0	0	0	0	0	0	0	0	0	0
chr2:65239852-65255694(+)	15843	ACTR2	ENSG00000138071.13	protein_coding	NA	hsa_circ_14978	Low	2	0	0	0	0	0	0	0	0	0	0	0	0
chr2:68490190-68526242(+)	36053	APLF	ENSG00000169621.9	protein_coding	hsa_circ_0055019	hsa_circ_29117	Low	0	0	3	0	0	0	0	0	0	0	0	0	0
chr2:68490190-68545312(+)	55123	APLF	ENSG00000169621.9	protein_coding	hsa_circ_0001023	hsa_circ_15562	Low	1	2	2	6	0	0	0	0	0	0	0	0	0
chr2:68513080-68545312(+)	32233	APLF	ENSG00000169621.9	protein_coding	hsa_circ_0120805	hsa_circ_11935	Low	0	0	2	2	0	0	0	0	0	0	0	0	0
chr2:69070647-69077488(+)	6842	ANTXR1	ENSG00000169604.19	protein_coding	hsa_circ_0005808	hsa_circ_06678	Low	2	0	0	0	0	0	0	0	0	0	0	0	0
chr2:69806385-69812709(+)	6325	ANXA4	ENSG00000196975.15	protein_coding	hsa_circ_0055095	NA	Low	0	0	3	3	0	0	0	0	0	0	0	0	0
chr2:69810594-69820821(+)	10228	ANXA4	ENSG00000196975.15	protein_coding	NA	NA	Low	0	0	0	3	0	0	0	0	0	0	0	0	0
chr2:69816101-69820821(+)	4721	ANXA4	ENSG00000196975.15	protein_coding	NA	NA	Low	2	1	0	0	0	0	0	0	0	0	0	0	0
chr2:69847543-69861347(+)	13805	GMCL1	ENSG00000087338.4	protein_coding	hsa_circ_0120833	NA	Low	0	0	3	0	0	0	0	0	0	0	0	0	0
chr2:70169557-70181997(-)	12441	C2orf42	ENSG00000115998.7	protein_coding	hsa_circ_0120849	hsa_circ_07728	Low	0	1	4	0	0	0	0	0	0	0	0	0	0
chr2:70175673-70181997(-)	6325	C2orf42	ENSG00000115998.7	protein_coding	hsa_circ_0008220	hsa_circ_09665	Low	2	0	0	0	0	0	0	0	0	0	0	0	4
chr2:70179532-70181997(-)	2466	C2orf42	ENSG00000115998.7	protein_coding	hsa_circ_0055113	hsa_circ_30349	High	3	3	6	2	2	0	3	5	0	0	0	4	3
chr2:70672878-70692552(-)	19675	ADD2	ENSG00000075340.22	protein_coding	NA	NA	Low	0	0	0	3	0	0	0	0	0	0	0	0	0
chr2:71363153-71370005(+)	6853	ZNF638	ENSG00000075292.18	protein_coding	hsa_circ_0001028	hsa_circ_07035	High	2	1	3	2	8	16	19	4	0	3	4	0	0
chr2:71363153-71380565(+)	17413	ZNF638	ENSG00000075292.18	protein_coding	NA	hsa_circ_22065	Low	0	0	0	4	3	2	1	1	0	0	0	0	0
chr2:71426460-71431428(+)	4969	ZNF638	ENSG00000075292.18	protein_coding	hsa_circ_0120911	NA	Low	3	0	3	0	0	0	0	0	0	0	0	0	0
chr2:72134761-72135419(-)	659	CYP26B1	ENSG00000003137.8	protein_coding	hsa_circ_0055161	hsa_circ_06981	Low	0	3	0	0	0	0	0	0	0	0	0	0	0
chr2:72465160-72480750(-)	15591	EXOC6B	ENSG00000144036.15	protein_coding	hsa_circ_0120921	hsa_circ_03892	High	4	7	4	14	3	8	6	6	0	0	0	0	0
chr2:72559453-72575668(-)	16216	EXOC6B	ENSG00000144036.15	protein_coding	hsa_circ_0004643	hsa_circ_32324	Low	5	3	0	1	0	0	0	0	0	0	0	0	0
chr2:72718103-72733118(-)	15016	EXOC6B	ENSG00000144036.15	protein_coding	hsa_circ_0009043	hsa_circ_05762	High	29	47	33	54	62	43	113	130	2	10	12	13	14
chr2:72718103-72741469(-)	23367	EXOC6B	ENSG00000144036.15	protein_coding	hsa_circ_0002864	hsa_circ_27024	Low	2	2	3	0	0	0	0	4	0	0	0	0	0
chr2:72731007-72733118(-)	2112	EXOC6B	ENSG00000144036.15	protein_coding	hsa_circ_0001030	hsa_circ_30013	High	17	34	44	37	13	37	53	63	8	7	0	0	6
chr2:72731007-72741469(-)	10463	EXOC6B	ENSG00000144036.15	protein_coding	hsa_circ_0055190	hsa_circ_20707	Low	0	2	0	0	0	0	0	0	0	0	0	0	0
chr2:73088050-73089315(-)	1266	RAB11FIP5	ENSG00000135631.15	protein_coding	hsa_circ_0007273	hsa_circ_14670	High	2	5	5	2	0	0	0	0	0	0	0	0	0
chr2:73432198-73455295(+)	23098	ALMS1	ENSG00000116127.17	protein_coding	NA	NA	High	1	2	6	3	6	6	11	13	0	0	0	0	0
chr2:74046282-74080591(+)	34310	TET3	ENSG00000187605.15	protein_coding	NA	NA	Low	2	0	0	0	0	0	0	0	0	0	0	0	0
chr2:74156418-74172752(-)	16335	MOB1A	ENSG00000114978.17	protein_coding	hsa_circ_0120978	NA	Low	2	2	0	0	0	0	0	0	0	0	0	0	0
chr2:75518056-75526199(-)	8144	EVA1A	ENSG00000115363.13	protein_coding	hsa_circ_0002651	NA	Low	0	2	0	0	0	0	0	0	0	0	0	0	0
chr2:85043564-85049648(+)	6085	KCMF1	ENSG00000176407.17	protein_coding	hsa_circ_0004964	hsa_circ_32111	High	2	1	0	6	8	1	2	10	0	8	0	2	1
chr2:85368686-85371562(+)	2877	ELMOD3	ENSG00000115459.17	protein_coding	hsa_circ_0004726	hsa_circ_19313	Low	2	2	0	0	0	0	0	0	0	0	0	0	0
chr2:85555484-85556260(-)	777	GGCX	ENSG00000115486.11	protein_coding	hsa_circ_0055426	hsa_circ_13027	Low	0	1	0	3	0	0	0	0	0	0	0	0	0
chr2:85861181-85863485(-)	2305	ST3GAL5	ENSG00000115525.16	protein_coding	hsa_circ_0055451	hsa_circ_32284	High	5	1	1	0	1	7	0	1	0	0	0	0	0
chr2:85861181-85870258(-)	9078	ST3GAL5	ENSG00000115525.16	protein_coding	hsa_circ_0121100	NA	Low	0	1	5	0	0	0	0	0	0	0	0	0	0
chr2:86127161-86131106(+)	3946	PTCD3	ENSG00000132300.18	protein_coding	NA	hsa_circ_17728	Low	2	0	0	0	0	0	0	0	0	0	0	0	0
chr2:86179433-86181372(-)	1940	IMMT	ENSG00000132305.20	protein_coding	NA	NA	Low	2	0	0	0	0	0	0	0	0	0	0	0	0
chr2:86448610-86448677(+)	68	KDM3A	ENSG00000115548.16	protein_coding	NA	NA	Low	0	0	0	3	0	0	0	0	0	0	0	0	0
chr2:86765027-86766024(+)	998	RMND5A	ENSG00000153561.12	protein_coding	hsa_circ_0121121	hsa_circ_25204	Low	3	1	0	0	2	0	0	3	0	0	0	0	0
chr2:95148885-95153259(-)	4375	ZNF514	ENSG00000144026.11	protein_coding	hsa_circ_0121204	NA	High	1	0	2	8	0	2	6	5	0	0	0	0	0
chr2:95851694-95860074(-)	8381	ANKRD36C	ENSG00000174501.14	protein_coding	hsa_circ_0121216	NA	Low	2	1	0	0	0	0	0	0	0	0	0	0	0
chr2:95935454-95945174(-)	9721	ANKRD36C	ENSG00000174501.14	protein_coding	hsa_circ_0055605	NA	Low	0	0	3	0	0	0	0	0	0	0	0	0	0
chr2:96799057-96808742(+)	9686	CNNM4	ENSG00000158158.11	protein_coding	hsa_circ_0055689	NA	Low	0	0	8	0	0	0	0	0	0	0	0	0	0
chr2:97158107-97167767(+)	9661	ANKRD36	ENSG00000135976.16	protein_coding	hsa_circ_0001048	hsa_circ_14174	Low	0	2	0	0	0	1	0	3	0	0	0	0	0
chr2:99169550-99171429(-)	1880	MITD1	ENSG00000158411.10	protein_coding	hsa_circ_0001050	hsa_circ_00171	High	8	1	0	2	20	7	30	22	0	4	1	1	1
chr2:99412731-99435941(-)	23211	REV1	ENSG00000135945.9	protein_coding	hsa_circ_0007900	hsa_circ_21399	Low	2	1	0	0	0	0	0	0	0	0	0	0	0
chr2:99412731-99464985(-)	52255	REV1	ENSG00000135945.9	protein_coding	hsa_circ_0055837	hsa_circ_15963	Low	3	1	0	0	3	3	3	1	0	0	0	0	0
chr2:99442317-99464985(-)	22669	REV1	ENSG00000135945.9	protein_coding	hsa_circ_0055850	hsa_circ_00710	Low	0	2	0	0	5	0	2	4	0	0	0	1	2
chr2:99449336-99464985(-)	15650	REV1	ENSG00000135945.9	protein_coding	hsa_circ_0007092	hsa_circ_01719	High	0	5	0	0	6	11	7	5	1	0	2	5	4
chr2:99462496-99464985(-)	2490	REV1	ENSG00000135945.9	protein_coding	hsa_circ_0001053	hsa_circ_20151	High	7	7	2	5	12	17	9	19	17	7	13	7	6
chr2:100948235-100965766(+)	17532	NPAS2	ENSG00000170485.16	protein_coding	NA	NA	Low	1	0	4	0	0	0	0	0	0	0	0	0	0
chr2:100988079-100990872(+)	2794	NPAS2	ENSG00000170485.16	protein_coding	hsa_circ_0055874	NA	Low	0	0	4	0	0	0	0	0	0	0	0	0	0
chr2:101010929-101032385(-)	21457	TBC1D8	ENSG00000204634.12	protein_coding	NA	NA	Low	2	0	0	0	0	0	0	0	0	0	0	0	0
chr2:101281859-101295181(-)	13323	RNF149	ENSG00000163162.8	protein_coding	hsa_circ_0055904	hsa_circ_04080	High	2	0	0	0	3	1	5	8	0	0	0	2	2
chr2:106122970-106166083(-)	43114	UXS1	ENSG00000115652.14	protein_coding	hsa_circ_0055945	hsa_circ_20964	High	3	4	11	7	0	6	10	21	0	0	4	0	6
chr2:106145190-106166083(-)	20894	UXS1	ENSG00000115652.14	protein_coding	hsa_circ_0004029	hsa_circ_28956	High	5	6	8	2	7	1	11	7	0	0	0	0	0
chr2:106158058-106166083(-)	8026	UXS1	ENSG00000115652.14	protein_coding	hsa_circ_0001060	hsa_circ_04862	High	8	18	20	18	17	26	42	48	0	0	0	3	0
chr2:106830066-106844034(-)	13969	ST6GAL2	ENSG00000144057.15	protein_coding	hsa_circ_0055954	hsa_circ_25844	Low	0	0	6	1	0	0	0	0	0	0	0	0	0
chr2:108672325-108673029(+)	705	LIMS1	ENSG00000169756.16	protein_coding	hsa_circ_0008348	hsa_circ_22004	Low	0	0	12	0	0	0	0	0	0	0	0	0	0
chr2:108752998-108773046(+)	20049	RANBP2	ENSG00000153201.15	protein_coding	NA	hsa_circ_26133	Low	3	1	0	0	1	2	0	2	0	0	0	0	0
chr2:109564366-109593119(-)	28754	SEPT10	ENSG00000186522.14	protein_coding	hsa_circ_0002076	hsa_circ_12856	High	4	2	0	5	0	7	2	6	7	0	2	3	9
chr2:109585126-109585838(-)	713	SEPT10	ENSG00000186522.14	protein_coding	hsa_circ_0056012	hsa_circ_32115	Low	4	0	0	0	0	2	0	0	0	0	0	0	0
chr2:109585126-109593119(-)	7994	SEPT10	ENSG00000186522.14	protein_coding	hsa_circ_0008953	hsa_circ_24262	High	10	3	0	3	1	3	0	3	5	1	3	0	1
chr2:112299849-112300029(+)	181	ZC3H6	ENSG00000188177.13	protein_coding	hsa_circ_0001062	hsa_circ_29406	High	2	0	0	0	7	7	21	13	0	0	0	0	0
chr2:113729401-113735858(-)	6458	SLC35F5	ENSG00000115084.12	protein_coding	hsa_circ_0008827	hsa_circ_32164	Low	0	2	0	0	4	0	0	0	0	0	0	0	0
chr2:113731584-113735858(-)	4275	SLC35F5	ENSG00000115084.12	protein_coding	hsa_circ_0007173	hsa_circ_30662	Low	1	0	0	4	0	0	0	0	0	0	0	0	0
chr2:119877323-119885882(+)	8560	PTPN4	ENSG00000088179.8	protein_coding	hsa_circ_0117153	hsa_circ_04912	Low	3	1	0	0	3	3	1	2	0	0	0	5	1
chr2:119881786-119882623(+)	838	PTPN4	ENSG00000088179.8	protein_coding	hsa_circ_0007517	hsa_circ_15100	Low	0	2	0	0	0	0	0	0	0	0	0	0	0
chr2:119926598-119945240(+)	18643	PTPN4	ENSG00000088179.8	protein_coding	hsa_circ_0056248	hsa_circ_13069	Low	3	2	0	0	2	2	3	0	0	0	0	0	0
chr2:120073178-120078581(+)	5404	EPB41L5	ENSG00000115109.13	protein_coding	hsa_circ_0001064	hsa_circ_03832	High	5	1	0	0	5	4	1	1	0	0	0	0	0
chr2:120127688-120175004(+)	47317	EPB41L5	ENSG00000115109.13	protein_coding	hsa_circ_0008278	hsa_circ_32373	High	2	2	0	0	9	2	10	11	0	0	0	0	0
chr2:120278618-120280907(+)	2290	RALB	ENSG00000144118.13	protein_coding	NA	NA	Low	0	0	0	3	0	0	0	0	0	0	0	0	0
chr2:127763062-127771004(-)	7943	WDR33	ENSG00000136709.11	protein_coding	hsa_circ_0003192	hsa_circ_15506	High	1	3	0	3	5	7	0	7	3	1	3	4	1
chr2:127996350-128000454(-)	4105	SAP130	ENSG00000136715.17	protein_coding	NA	NA	Low	0	0	0	3	0	0	0	0	0	0	0	0	0
chr2:128097429-128104014(+)	6586	UGGT1	ENSG00000136731.12	protein_coding	hsa_circ_0006319	hsa_circ_25523	High	0	5	6	0	0	0	0	0	0	0	0	0	0
chr2:128164730-128171284(+)	6555	UGGT1	ENSG00000136731.12	protein_coding	hsa_circ_0008298	hsa_circ_03024	High	0	6	0	0	0	0	0	5	4	0	4	0	0
chr2:128186683-128187614(+)	932	UGGT1	ENSG00000136731.12	protein_coding	hsa_circ_0056439	hsa_circ_31632	Low	0	1	6	0	0	0	0	0	0	0	0	0	0
chr2:131071855-131082657(-)	10803	FAM168B	ENSG00000152102.17	protein_coding	hsa_circ_0003524	hsa_circ_18233	Low	1	2	0	1	0	4	1	1	0	0	0	0	0
chr2:134253095-134254644(+)	1550	MGAT5	ENSG00000152127.8	protein_coding	hsa_circ_0001068	NA	High	1	4	10	0	3	3	7	8	4	0	3	0	0
chr2:134317529-134318739(+)	1211	MGAT5	ENSG00000152127.8	protein_coding	hsa_circ_0008155	hsa_circ_20494	Low	0	2	0	0	0	2	0	7	0	0	0	0	0
chr2:135602500-135605016(+)	2517	R3HDM1	ENSG00000048991.16	protein_coding	hsa_circ_0056558	hsa_circ_12794	High	9	4	0	2	5	5	1	9	1	0	0	2	3
chr2:135675332-135680324(+)	4993	R3HDM1	ENSG00000048991.16	protein_coding	hsa_circ_0001070	hsa_circ_12253	High	0	3	6	0	4	0	6	6	6	0	5	0	3
chr2:135709433-135710231(+)	799	R3HDM1	ENSG00000048991.16	protein_coding	hsa_circ_0056586	hsa_circ_05496	Low	2	0	0	3	1	0	3	2	0	0	0	0	0
chr2:135748267-135761911(+)	13645	UBXN4	ENSG00000144224.16	protein_coding	hsa_circ_0002981	hsa_circ_12388	High	2	3	0	1	7	5	2	3	0	0	0	0	0
chr2:135748267-135772547(+)	24281	UBXN4	ENSG00000144224.16	protein_coding	hsa_circ_0117392	hsa_circ_17796	Low	0	2	0	0	1	3	4	5	0	2	2	0	4
chr2:135748267-135780385(+)	32119	UBXN4	ENSG00000144224.16	protein_coding	hsa_circ_0056591	hsa_circ_04995	Low	0	2	6	0	0	0	0	0	0	0	0	0	0
chr2:135862607-135865163(-)	2557	MCM6	ENSG00000076003.4	protein_coding	hsa_circ_0117397	hsa_circ_31955	High	2	0	0	2	7	4	6	3	0	0	0	0	0
chr2:142918609-142927741(+)	9133	KYNU	ENSG00000115919.14	protein_coding	NA	NA	Low	2	0	0	0	0	0	0	0	0	0	0	0	0
chr2:142954022-142960770(+)	6749	KYNU	ENSG00000115919.14	protein_coding	NA	NA	Low	0	3	0	0	0	0	0	0	0	0	0	0	2
chr2:144208603-144211579(-)	2977	GTDC1	ENSG00000121964.14	protein_coding	hsa_circ_0001072	hsa_circ_30539	High	0	1	6	0	2	3	5	6	0	0	0	3	0
chr2:147972739-147975975(-)	3237	ORC4	ENSG00000115947.13	protein_coding	hsa_circ_0001074	hsa_circ_29247	High	7	6	15	5	12	36	21	25	0	0	0	0	0
chr2:148743622-148754133(+)	10512	EPC2	ENSG00000135999.11	protein_coding	hsa_circ_0117555	NA	Low	3	0	0	0	0	0	0	0	0	0	0	0	0
chr2:152144888-152148300(-)	3413	STAM2	ENSG00000115145.9	protein_coding	hsa_circ_0117653	NA	Low	2	1	0	0	0	3	0	0	0	0	0	0	0
chr2:152575136-152581049(+)	5914	FMNL2	ENSG00000157827.19	protein_coding	hsa_circ_0117669	hsa_circ_03325	Low	4	1	0	5	0	0	0	0	0	0	0	0	0
chr2:158309433-158345318(-)	35886	CCDC148	ENSG00000153237.17	protein_coding	hsa_circ_0056768	NA	Low	0	1	0	5	0	0	0	0	0	0	0	0	0
chr2:158551216-158551368(+)	153	PKP4	ENSG00000144283.21	protein_coding	NA	NA	Low	0	0	7	0	0	0	0	0	0	0	0	0	0
chr2:159136194-159150556(+)	14363	TANC1	ENSG00000115183.13	protein_coding	hsa_circ_0008010	hsa_circ_06145	Low	3	2	0	0	4	0	3	4	4	0	0	3	4
chr2:159337462-159395834(-)	58373	BAZ2B	ENSG00000123636.17	protein_coding	hsa_circ_0117770	NA	Low	0	2	0	0	0	0	0	0	0	0	0	0	0
chr2:159373045-159374753(-)	1709	BAZ2B	ENSG00000123636.17	protein_coding	hsa_circ_0002463	hsa_circ_31085	Low	0	0	0	2	0	0	0	0	0	0	0	0	0
chr2:160123791-160126601(-)	2811	ITGB6	ENSG00000115221.10	protein_coding	hsa_circ_0056856	NA	Low	2	0	0	0	0	0	0	0	0	0	0	0	0
chr2:161179614-161204793(+)	25180	TANK	ENSG00000136560.13	protein_coding	hsa_circ_0005227	hsa_circ_27608	Low	3	4	0	0	0	3	2	2	0	0	0	0	0
chr2:161367478-161395203(+)	27726	PSMD14	ENSG00000115233.11	protein_coding	hsa_circ_0007303	hsa_circ_21729	High	2	5	10	2	11	8	4	11	0	0	0	0	0
chr2:164692221-164705105(-)	12885	COBLL1	ENSG00000082438.15	protein_coding	hsa_circ_0056891	hsa_circ_00684	Low	0	3	0	0	1	7	2	1	0	0	0	0	0
chr2:168063500-168129758(-)	66259	STK39	ENSG00000198648.10	protein_coding	hsa_circ_0005882	hsa_circ_01487	Low	1	0	4	3	0	1	4	5	0	0	0	0	0
chr2:168129541-168140758(-)	11218	STK39	ENSG00000198648.10	protein_coding	hsa_circ_0003296	hsa_circ_18449	High	4	4	17	2	6	4	1	2	0	0	0	0	0
chr2:168129541-168167407(-)	37867	STK39	ENSG00000198648.10	protein_coding	hsa_circ_0002249	hsa_circ_00609	Low	2	0	4	0	0	0	0	0	0	0	0	0	0
chr2:168138088-168167407(-)	29320	STK39	ENSG00000198648.10	protein_coding	hsa_circ_0003120	hsa_circ_05395	Low	1	2	0	0	0	0	0	0	0	0	0	0	0
chr2:168138088-168182090(-)	44003	STK39	ENSG00000198648.10	protein_coding	hsa_circ_0002029	hsa_circ_08042	Low	2	3	2	0	0	0	0	0	0	0	0	0	0
chr2:168161787-168167407(-)	5621	STK39	ENSG00000198648.10	protein_coding	hsa_circ_0007082	hsa_circ_12064	Low	1	1	0	4	3	1	0	2	0	0	0	0	0
chr2:168161787-168182090(-)	20304	STK39	ENSG00000198648.10	protein_coding	hsa_circ_0001079	hsa_circ_12237	Low	1	4	0	0	1	0	4	1	0	0	0	0	0
chr2:168691034-168717978(+)	26945	CERS6	ENSG00000172292.14	protein_coding	hsa_circ_0007024	hsa_circ_29978	Low	1	3	0	0	3	0	2	3	0	0	0	0	0
chr2:169872236-169878574(+)	6339	UBR3	ENSG00000144357.16	protein_coding	hsa_circ_0002603	hsa_circ_17891	High	0	6	0	0	5	0	2	1	0	0	0	0	0
chr2:171006147-171028405(-)	22259	TLK1	ENSG00000198586.13	protein_coding	NA	NA	Low	0	3	0	0	0	0	0	0	0	0	0	0	0
chr2:171028339-171046362(-)	18024	TLK1	ENSG00000198586.13	protein_coding	hsa_circ_0004442	hsa_circ_25124	High	4	3	0	0	1	10	12	2	0	0	0	0	0
chr2:171046174-171050174(-)	4001	TLK1	ENSG00000198586.13	protein_coding	hsa_circ_0004813	hsa_circ_25344	Low	1	2	0	0	1	3	0	0	3	0	0	0	0
chr2:171325841-171330698(-)	4858	METTL8	ENSG00000123600.18	protein_coding	NA	hsa_circ_17408	Low	0	2	0	0	0	0	0	0	0	0	0	0	0
chr2:171715328-171728418(+)	13091	DYNC1I2	ENSG00000077380.15	protein_coding	NA	NA	Low	0	0	0	4	0	0	0	0	0	0	0	0	0
chr2:171925537-171953001(+)	27465	HAT1	ENSG00000128708.12	protein_coding	NA	NA	High	1	3	0	7	5	15	12	16	4	1	1	2	3
chr2:172558708-172566933(+)	8226	PDK1	ENSG00000152256.13	protein_coding	hsa_circ_0118104	hsa_circ_09268	High	0	1	2	7	0	0	1	12	0	0	0	0	0
chr2:173217115-173239496(+)	22382	AC013461.1	ENSG00000091436.16	protein_coding	NA	NA	Low	0	0	0	6	0	0	0	0	0	0	0	0	0
chr2:174915058-174952202(-)	37145	CHN1	ENSG00000128656.13	protein_coding	hsa_circ_0007941	hsa_circ_01416	Low	1	1	0	2	0	0	0	0	0	0	0	0	0
chr2:175080660-175097593(-)	16934	ATF2	ENSG00000115966.16	protein_coding	hsa_circ_0118145	NA	Low	0	4	0	0	0	0	0	0	0	0	0	0	0
chr2:175080660-175121540(-)	40881	ATF2	ENSG00000115966.16	protein_coding	hsa_circ_0057144	hsa_circ_24540	Low	2	2	0	5	0	0	0	0	0	0	0	0	0
chr2:175111568-175121540(-)	9973	ATF2	ENSG00000115966.16	protein_coding	hsa_circ_0007967	hsa_circ_17188	Low	1	2	5	1	3	0	1	2	0	0	0	0	0
chr2:175929916-175930085(-)	170	KIAA1715	ENSG00000144320.13	protein_coding	NA	NA	Low	0	0	2	0	0	0	0	0	0	0	0	0	0
chr2:176296860-176328912(+)	32053	MTX2	ENSG00000128654.13	protein_coding	hsa_circ_0057163	NA	High	4	1	8	0	5	3	7	1	3	6	1	5	3
chr2:176296860-176337577(+)	40718	MTX2	ENSG00000128654.13	protein_coding	hsa_circ_0006449	hsa_circ_25355	High	1	3	0	0	4	11	10	10	10	3	7	12	5
chr2:177231889-177234271(-)	2383	NFE2L2	ENSG00000116044.15	protein_coding	NA	NA	High	7	6	0	9	0	2	1	3	3	0	5	2	2
chr2:177482059-177513908(+)	31850	AGPS	ENSG00000018510.12	protein_coding	NA	NA	Low	0	0	2	0	0	0	0	0	0	0	0	0	0
chr2:179172120-179191866(-)	19747	SESTD1	ENSG00000187231.13	protein_coding	hsa_circ_0002087	hsa_circ_26323	Low	0	1	4	3	5	1	1	2	0	4	0	0	0
chr2:182732499-182762801(+)	30303	DNAJC10	ENSG00000077232.16	protein_coding	NA	NA	Low	0	0	5	0	0	0	0	0	0	0	0	0	0
chr2:183001953-183003325(-)	1373	NCKAP1	ENSG00000061676.14	protein_coding	hsa_circ_0057292	hsa_circ_24617	Low	2	0	14	0	3	0	3	1	0	0	0	0	0
chr2:183001953-183023916(-)	21964	NCKAP1	ENSG00000061676.14	protein_coding	hsa_circ_0057293	NA	Low	2	1	0	1	0	2	2	6	0	0	0	0	0
chr2:183151508-183182680(+)	31173	NA	NA	NA	hsa_circ_0004328	NA	Low	1	0	0	4	0	0	0	0	0	0	0	0	0
chr2:187484124-187503770(-)	19647	TFPI	ENSG00000003436.14	protein_coding	hsa_circ_0003353	hsa_circ_03596	Low	0	0	3	3	0	0	0	0	0	0	0	0	0
chr2:189046301-189046382(-)	82	COL5A2	ENSG00000204262.11	protein_coding	NA	NA	Low	0	0	0	2	0	0	0	0	0	0	0	0	0
chr2:189728660-189744788(+)	16129	ANKAR	ENSG00000151687.14	protein_coding	hsa_circ_0005644	hsa_circ_04776	Low	3	0	0	1	2	2	2	3	0	0	0	0	0
chr2:189791790-189805754(+)	13965	PMS1	ENSG00000064933.16	protein_coding	hsa_circ_0004776	hsa_circ_02227	Low	4	0	0	0	2	3	3	1	1	2	2	2	4
chr2:189791790-189818180(+)	26391	PMS1	ENSG00000064933.16	protein_coding	hsa_circ_0001083	hsa_circ_09074	High	5	4	4	8	6	4	6	9	6	2	5	2	3
chr2:190510361-190525378(-)	15018	NEMP2	ENSG00000189362.11	protein_coding	NA	hsa_circ_06709	Low	0	2	0	0	0	0	0	0	0	0	0	0	0
chr2:190655977-190673152(+)	17176	NAB1	ENSG00000138386.16	protein_coding	hsa_circ_0008961	hsa_circ_31824	High	0	2	9	8	1	3	1	1	0	0	0	3	3
chr2:190659158-190673152(+)	13995	NAB1	ENSG00000138386.16	protein_coding	hsa_circ_0002024	hsa_circ_08150	High	2	3	12	9	0	0	0	0	6	4	8	0	15
chr2:190895152-190910321(+)	15170	GLS	ENSG00000115419.12	protein_coding	hsa_circ_0057518	hsa_circ_13915	Low	2	0	0	0	0	0	0	0	0	0	0	0	3
chr2:190900564-190924593(+)	24030	GLS	ENSG00000115419.12	protein_coding	hsa_circ_0001085	hsa_circ_22382	Low	2	3	6	2	0	0	0	0	0	0	0	0	0
chr2:191362268-191364276(+)	2009	MYO1B	ENSG00000128641.18	protein_coding	hsa_circ_0118420	NA	Low	0	3	0	0	0	0	0	0	0	0	0	0	0
chr2:195680032-195683906(+)	3875	SLC39A10	ENSG00000196950.13	protein_coding	hsa_circ_0057551	NA	High	6	2	18	3	0	0	1	4	1	0	7	19	5
chr2:195680032-195718332(+)	38301	SLC39A10	ENSG00000196950.13	protein_coding	hsa_circ_0057552	hsa_circ_11794	Low	0	2	0	2	0	0	0	0	0	5	0	1	0
chr2:195680032-195728349(+)	48318	SLC39A10	ENSG00000196950.13	protein_coding	hsa_circ_0057553	hsa_circ_15585	Low	7	0	0	0	0	0	0	0	0	0	0	2	0
chr2:196695046-196701180(+)	6135	CCDC150	ENSG00000144395.17	protein_coding	hsa_circ_0003469	hsa_circ_05480	Low	1	2	0	0	0	0	0	0	0	0	0	0	0
chr2:196912882-196922186(-)	9305	PGAP1	ENSG00000197121.14	protein_coding	hsa_circ_0057608	hsa_circ_16023	Low	3	1	0	0	0	0	0	0	0	0	0	0	0
chr2:196912882-196923125(-)	10244	PGAP1	ENSG00000197121.14	protein_coding	hsa_circ_0004191	NA	High	2	3	1	14	0	0	5	5	10	0	10	1	1
chr2:199368605-199433514(-)	64910	SATB2	ENSG00000119042.16	protein_coding	hsa_circ_0003915	hsa_circ_14825	High	3	2	8	4	0	0	0	0	0	0	5	1	0
chr2:200419250-200419496(+)	247	SPATS2L	ENSG00000196141.12	protein_coding	hsa_circ_0003071	hsa_circ_04851	Low	0	0	0	4	0	0	0	0	0	0	0	0	0
chr2:200920222-200937966(-)	17745	ORC2	ENSG00000115942.8	protein_coding	hsa_circ_0006101	hsa_circ_20565	Low	0	1	0	3	2	0	7	2	0	0	0	0	0
chr2:201145378-201149835(+)	4458	CFLAR	ENSG00000003402.19	protein_coding	hsa_circ_0001092	hsa_circ_17904	High	2	3	0	6	2	4	10	14	0	0	0	0	0
chr2:201723043-201733438(-)	10396	ALS2	ENSG00000003393.14	protein_coding	NA	hsa_circ_15385	Low	0	1	0	2	0	0	0	0	0	0	0	0	0
chr2:202464809-202467689(+)	2881	BMPR2	ENSG00000204217.12	protein_coding	hsa_circ_0003218	hsa_circ_06837	High	13	12	5	21	36	52	49	67	1	0	2	0	3
chr2:202513719-202519052(+)	5334	BMPR2	ENSG00000204217.12	protein_coding	hsa_circ_0008906	hsa_circ_03140	Low	0	0	0	2	0	0	0	0	0	0	0	0	0
chr2:202917877-202977332(+)	59456	CARF	ENSG00000138380.17	protein_coding	NA	NA	Low	0	2	0	0	0	0	0	0	0	0	0	0	0
chr2:202941860-202955758(+)	13899	CARF	ENSG00000138380.17	protein_coding	hsa_circ_0118738	NA	Low	0	0	2	0	0	0	0	0	0	0	0	0	0
chr2:203056427-203057453(+)	1027	NBEAL1	ENSG00000144426.18	protein_coding	hsa_circ_0005395	hsa_circ_00636	High	2	2	0	1	2	1	5	6	0	0	0	0	0
chr2:203068393-203077837(+)	9445	NBEAL1	ENSG00000144426.18	protein_coding	NA	NA	Low	0	0	7	0	0	0	0	0	0	0	0	0	0
chr2:203193795-203199447(+)	5653	NBEAL1	ENSG00000144426.18	protein_coding	hsa_circ_0118803	hsa_circ_17937	Low	0	2	0	0	4	0	5	3	0	0	0	0	0
chr2:203245846-203266681(+)	20836	CYP20A1	ENSG00000119004.14	protein_coding	hsa_circ_0057870	hsa_circ_30146	Low	0	0	7	0	0	0	0	0	0	0	0	0	0
chr2:204558024-204559867(+)	1844	PARD3B	ENSG00000116117.17	protein_coding	hsa_circ_0118865	NA	Low	0	2	0	0	0	2	4	7	0	0	0	0	0
chr2:205697544-205728046(+)	30503	NRP2	ENSG00000118257.16	protein_coding	NA	NA	Low	2	0	0	0	0	0	0	0	0	0	0	0	0
chr2:206279540-206297373(+)	17834	ZDBF2	ENSG00000204186.7	protein_coding	hsa_circ_0002141	hsa_circ_30042	High	3	14	7	20	2	9	4	9	13	10	10	14	19
chr2:207976651-207977586(-)	936	PLEKHM3	ENSG00000178385.13	protein_coding	hsa_circ_0001095	hsa_circ_24309	High	5	3	11	8	15	12	6	15	2	0	2	2	10
chr2:208285726-208288818(+)	3093	PIKFYVE	ENSG00000115020.16	protein_coding	hsa_circ_0004920	hsa_circ_31962	Low	2	0	0	0	0	0	0	0	1	5	0	0	1
chr2:210104104-210154611(-)	50508	KANSL1L	ENSG00000144445.16	protein_coding	hsa_circ_0002617	hsa_circ_06859	High	3	2	0	2	1	4	13	6	0	0	0	0	0
chr2:214745067-214769312(-)	24246	BARD1	ENSG00000138376.10	protein_coding	hsa_circ_0007935	hsa_circ_24851	High	2	5	0	3	5	3	0	0	0	3	0	0	0
chr2:214745067-214781509(-)	36443	BARD1	ENSG00000138376.10	protein_coding	hsa_circ_0058042	hsa_circ_16674	High	0	2	2	1	11	23	3	18	0	0	0	0	0
chr2:214767482-214781509(-)	14028	BARD1	ENSG00000138376.10	protein_coding	hsa_circ_0001098	hsa_circ_30509	High	2	11	3	9	15	21	40	52	2	7	4	9	10
chr2:214780560-214781509(-)	950	BARD1	ENSG00000138376.10	protein_coding	hsa_circ_0058054	NA	Low	0	1	5	0	0	0	0	0	0	0	0	0	0
chr2:222474568-222474726(+)	159	SGPP2	ENSG00000163082.9	protein_coding	hsa_circ_0058427	NA	Low	0	0	3	0	0	0	0	0	0	0	0	0	0
chr2:222900674-222909150(+)	8477	ACSL3	ENSG00000123983.13	protein_coding	hsa_circ_0004821	hsa_circ_07181	Low	2	0	0	0	2	10	1	4	1	0	0	2	1
chr2:223775901-223777869(-)	1969	AP1S3	ENSG00000152056.16	protein_coding	hsa_circ_0058456	NA	Low	0	2	0	2	0	0	0	0	5	0	0	0	0
chr2:224535528-224557856(-)	22329	CUL3	ENSG00000036257.12	protein_coding	hsa_circ_0008309	hsa_circ_00391	High	4	2	6	0	14	8	7	8	5	0	0	1	9
chr2:226838073-226914351(+)	76279	RHBDD1	ENSG00000144468.16	protein_coding	NA	hsa_circ_05837	Low	2	0	0	0	0	0	0	0	0	0	0	0	0
chr2:226864604-226867318(+)	2715	RHBDD1	ENSG00000144468.16	protein_coding	hsa_circ_0058493	hsa_circ_08240	High	0	1	2	2	5	7	1	3	7	1	1	0	0
chr2:226864604-226867688(+)	3085	RHBDD1	ENSG00000144468.16	protein_coding	hsa_circ_0119257	NA	High	0	1	11	0	0	1	5	1	0	0	0	0	0
chr2:226864604-226914351(+)	49748	RHBDD1	ENSG00000144468.16	protein_coding	hsa_circ_0058495	hsa_circ_31660	High	12	8	4	8	0	1	0	2	0	0	0	0	0
chr2:227491547-227524915(+)	33369	AGFG1	ENSG00000173744.17	protein_coding	hsa_circ_0058514	hsa_circ_04521	High	3	6	0	0	1	6	2	4	0	0	0	0	0
chr2:227491547-227536993(+)	45447	AGFG1	ENSG00000173744.17	protein_coding	hsa_circ_0058518	hsa_circ_30556	Low	0	4	9	3	0	0	2	0	0	0	0	0	0
chr2:229858772-229880128(-)	21357	TRIP12	ENSG00000153827.13	protein_coding	hsa_circ_0003273	hsa_circ_13401	Low	2	0	4	3	2	5	1	3	0	0	0	0	0
chr2:230442937-230450255(+)	7319	SP100	ENSG00000067066.16	protein_coding	hsa_circ_0003922	hsa_circ_14741	High	3	2	7	7	1	0	4	4	1	0	2	2	1
chr2:231075511-231087181(+)	11671	PSMD1	ENSG00000173692.12	protein_coding	hsa_circ_0001110	hsa_circ_24150	Low	3	2	2	0	1	0	3	4	0	0	0	0	0
chr2:232014835-232030080(+)	15246	DIS3L2	ENSG00000144535.19	protein_coding	hsa_circ_0007321	hsa_circ_01435	Low	5	2	4	0	0	0	0	0	0	0	0	0	0
chr2:233388257-233390483(+)	2227	DGKD	ENSG00000077044.9	protein_coding	hsa_circ_0001112	hsa_circ_32480	High	9	14	22	15	6	8	10	8	0	2	6	0	0
chr2:233388257-233399847(+)	11591	DGKD	ENSG00000077044.9	protein_coding	NA	NA	Low	0	2	0	0	0	0	0	0	0	0	0	0	0
chr2:238025342-238035940(+)	10599	UBE2F	ENSG00000184182.18	protein_coding	hsa_circ_0007713	hsa_circ_09798	Low	0	0	4	3	0	0	2	3	0	0	0	0	0
chr2:238182065-238185287(-)	3223	ILKAP	ENSG00000132323.8	protein_coding	hsa_circ_0001116	hsa_circ_04102	High	5	1	3	0	15	17	6	13	0	0	0	0	0
chr2:238182065-238194870(-)	12806	ILKAP	ENSG00000132323.8	protein_coding	hsa_circ_0058876	hsa_circ_13200	Low	2	2	0	0	0	3	0	1	0	0	1	1	4
chr2:239139684-239163923(-)	24240	HDAC4	ENSG00000068024.16	protein_coding	hsa_circ_0119430	hsa_circ_16162	Low	1	0	5	0	0	0	0	0	0	0	0	0	0
chr2:239990074-240007370(-)	17297	NDUFA10	ENSG00000130414.11	protein_coding	hsa_circ_0001118	hsa_circ_06894	High	11	13	1	2	18	5	3	10	0	1	0	2	2
chr2:239990074-240014860(-)	24787	NDUFA10	ENSG00000130414.11	protein_coding	hsa_circ_0001119	hsa_circ_28916	High	0	3	16	0	4	0	3	3	0	0	1	5	0
chr2:239990074-240022340(-)	32267	NDUFA10	ENSG00000130414.11	protein_coding	hsa_circ_0058919	hsa_circ_17563	Low	5	0	0	0	0	0	0	0	0	0	0	4	2
chr2:240499958-240525849(-)	25892	ANKMY1	ENSG00000144504.15	protein_coding	NA	NA	Low	0	2	0	0	0	0	0	0	0	0	0	0	0
chr2:240552914-240555055(-)	2142	ANKMY1	ENSG00000144504.15	protein_coding	hsa_circ_0005059	hsa_circ_15753	Low	0	0	5	0	0	3	1	4	0	0	0	0	0
chr2:241262711-241268541(-)	5831	HDLBP	ENSG00000115677.16	protein_coding	hsa_circ_0059042	NA	Low	2	0	0	0	0	0	0	0	0	0	0	0	0
chr2:241325993-241343897(+)	17905	SEPT2	ENSG00000168385.17	protein_coding	hsa_circ_0059054	NA	Low	2	0	0	0	0	0	0	0	0	0	0	0	0
chr2:241373084-241373290(+)	207	FARP2	ENSG00000006607.13	protein_coding	hsa_circ_0059067	NA	Low	1	2	0	0	0	0	0	0	0	0	0	0	0
chr2:241373084-241418109(+)	45026	FARP2	ENSG00000006607.13	protein_coding	NA	NA	Low	0	0	5	0	0	0	0	0	0	0	0	0	0
chr2:241403828-241418109(+)	14282	FARP2	ENSG00000006607.13	protein_coding	hsa_circ_0004924	hsa_circ_03101	High	5	2	0	2	3	4	5	0	1	3	9	1	3
chr2:241407537-241411130(+)	3594	FARP2	ENSG00000006607.13	protein_coding	hsa_circ_0006553	hsa_circ_15136	Low	0	3	0	0	0	0	0	0	0	0	0	0	0
chr2:241632917-241634079(-)	1163	THAP4	ENSG00000176946.11	protein_coding	hsa_circ_0007647	hsa_circ_23349	Low	2	0	4	1	0	0	0	0	0	0	0	6	0
chr2:241711978-241723271(+)	11294	ING5	ENSG00000168395.14	protein_coding	hsa_circ_0119519	hsa_circ_04079	Low	0	3	0	0	0	0	0	0	0	0	0	0	0
chr3:3137260-3140648(+)	3389	TRNT1	ENSG00000072756.16	protein_coding	hsa_circ_0004631	hsa_circ_12855	Low	0	1	0	4	0	0	0	0	0	0	0	0	0
chr3:3137260-3144710(+)	7451	TRNT1	ENSG00000072756.16	protein_coding	hsa_circ_0123486	hsa_circ_18053	High	4	1	6	2	6	10	11	20	8	0	5	3	1
chr3:3777725-3789074(-)	11350	SUMF1	ENSG00000144455.13	protein_coding	hsa_circ_0003910	NA	High	3	3	5	7	12	17	20	52	0	0	0	0	0
chr3:4410865-4420146(-)	9282	SUMF1	ENSG00000144455.13	protein_coding	hsa_circ_0001260	hsa_circ_04987	High	0	0	7	0	1	0	3	4	2	0	5	0	2
chr3:5174017-5174414(+)	398	ARL8B	ENSG00000134108.12	protein_coding	hsa_circ_0001263	hsa_circ_30694	Low	1	0	0	5	1	1	0	3	0	0	0	0	0
chr3:8890389-8913720(-)	23332	RAD18	ENSG00000070950.9	protein_coding	hsa_circ_0064099	NA	Low	0	0	9	0	0	0	0	0	0	0	0	0	0
chr3:8890389-8941804(-)	51416	RAD18	ENSG00000070950.9	protein_coding	NA	hsa_circ_13651	Low	3	0	0	0	0	0	0	0	0	0	0	0	0
chr3:8935871-8941804(-)	5934	RAD18	ENSG00000070950.9	protein_coding	hsa_circ_0001264	hsa_circ_05206	High	10	9	5	13	16	8	12	22	2	15	0	3	1
chr3:9424467-9435906(+)	11440	SETD5	ENSG00000168137.15	protein_coding	hsa_circ_0007686	hsa_circ_17526	Low	0	2	0	0	0	1	2	3	0	0	0	2	0
chr3:9453739-9464672(+)	10934	SETD5	ENSG00000168137.15	protein_coding	hsa_circ_0008465	hsa_circ_16465	Low	1	4	0	0	0	0	0	0	0	0	0	0	0
chr3:9750945-9751949(+)	1005	OGG1	ENSG00000114026.21	protein_coding	hsa_circ_0008027	hsa_circ_31268	Low	2	0	0	1	1	0	5	0	0	0	0	0	0
chr3:11358418-11380052(+)	21635	ATG7	ENSG00000197548.12	protein_coding	hsa_circ_0008927	hsa_circ_02246	High	5	3	16	5	5	8	15	5	0	0	0	0	0
chr3:11358418-11426926(+)	68509	ATG7	ENSG00000197548.12	protein_coding	hsa_circ_0008210	hsa_circ_07353	High	3	7	12	5	6	8	16	6	0	0	0	0	0
chr3:11807833-11809682(-)	1850	TAMM41	ENSG00000144559.10	protein_coding	hsa_circ_0007287	hsa_circ_25617	Low	5	0	0	0	2	2	1	1	0	0	0	0	0
chr3:11833003-11839314(-)	6312	TAMM41	ENSG00000144559.10	protein_coding	hsa_circ_0064330	NA	Low	1	0	0	4	3	1	0	0	0	0	0	0	0
chr3:12312380-12392752(+)	80373	PPARG	ENSG00000132170.19	protein_coding	hsa_circ_0064336	NA	Low	2	3	0	0	0	0	0	0	0	0	0	0	0
chr3:12379704-12381491(+)	1788	PPARG	ENSG00000132170.19	protein_coding	hsa_circ_0064338	NA	Low	0	2	3	0	0	0	0	0	0	0	0	0	0
chr3:12516611-12519197(+)	2587	TSEN2	ENSG00000154743.17	protein_coding	hsa_circ_0005028	hsa_circ_30379	Low	4	2	0	0	4	3	2	0	0	0	0	0	0
chr3:12516611-12531659(+)	15049	TSEN2	ENSG00000154743.17	protein_coding	hsa_circ_0064348	hsa_circ_04105	Low	3	0	0	0	0	0	0	0	5	0	0	0	0
chr3:12935448-12941865(-)	6418	IQSEC1	ENSG00000144711.13	protein_coding	hsa_circ_0064388	hsa_circ_03507	Low	2	0	0	3	0	5	1	2	0	4	0	0	2
chr3:13129305-13129525(-)	221	NA	NA	NA	hsa_circ_0121911	NA	High	3	2	0	3	4	0	10	8	0	0	0	0	0
chr3:13351879-13354107(-)	2229	NUP210	ENSG00000132182.11	protein_coding	hsa_circ_0122013	NA	Low	2	0	3	0	0	0	0	0	0	0	0	2	0
chr3:14164813-14173062(-)	8250	XPC	ENSG00000154767.14	protein_coding	NA	NA	Low	0	0	4	1	0	0	0	0	0	0	0	0	0
chr3:14443624-14447816(+)	4193	SLC6A6	ENSG00000131389.16	protein_coding	hsa_circ_0004705	hsa_circ_08585	Low	3	0	0	2	0	0	0	0	0	5	0	1	2
chr3:15032379-15034809(+)	2431	NR2C2	ENSG00000177463.15	protein_coding	hsa_circ_0064460	hsa_circ_01306	Low	0	2	0	0	0	5	0	0	0	0	0	0	0
chr3:15411245-15415942(-)	4698	METTL6	ENSG00000206562.11	protein_coding	hsa_circ_0122464	NA	High	0	0	0	7	5	5	0	2	2	0	3	0	0
chr3:15720915-15766312(-)	45398	ANKRD28	ENSG00000206560.10	protein_coding	NA	NA	Low	0	2	0	0	0	0	0	0	0	0	0	0	0
chr3:16286324-16303592(+)	17269	OXNAD1	ENSG00000154814.13	protein_coding	hsa_circ_0122598	NA	Low	1	0	0	2	2	0	0	1	0	0	0	0	0
chr3:17009674-17014911(+)	5238	PLCL2	ENSG00000154822.15	protein_coding	hsa_circ_0001274	hsa_circ_11338	Low	2	1	0	0	0	0	0	0	0	1	0	11	2
chr3:17372075-17384015(-)	11941	TBC1D5	ENSG00000131374.14	protein_coding	hsa_circ_0008286	hsa_circ_09329	Low	3	1	0	0	0	0	0	0	0	0	0	0	0
chr3:17508474-17508605(-)	132	TBC1D5	ENSG00000131374.14	protein_coding	hsa_circ_0064553	NA	Low	0	2	0	0	0	0	0	0	0	0	0	0	0
chr3:17508474-17518995(-)	10522	TBC1D5	ENSG00000131374.14	protein_coding	hsa_circ_0122767	NA	Low	1	2	0	0	3	1	4	1	0	0	0	0	0
chr3:17508474-17562142(-)	53669	TBC1D5	ENSG00000131374.14	protein_coding	hsa_circ_0002726	hsa_circ_30910	Low	2	0	0	0	0	0	0	0	0	0	0	0	0
chr3:17586353-17625224(-)	38872	TBC1D5	ENSG00000131374.14	protein_coding	NA	NA	Low	2	0	0	3	0	0	0	0	0	0	0	0	0
chr3:23910811-23911450(-)	640	NKIRAS1	ENSG00000197885.10	protein_coding	hsa_circ_0064573	NA	Low	2	2	0	0	0	0	0	0	0	0	0	0	0
chr3:27379249-27424152(-)	44904	SLC4A7	ENSG00000033867.16	protein_coding	hsa_circ_0064615	hsa_circ_26606	Low	2	1	3	0	1	1	0	8	0	0	4	0	0
chr3:27383153-27424152(-)	41000	SLC4A7	ENSG00000033867.16	protein_coding	hsa_circ_0064618	hsa_circ_10492	High	1	2	0	0	0	4	0	6	0	0	3	0	5
chr3:27383153-27452498(-)	69346	SLC4A7	ENSG00000033867.16	protein_coding	hsa_circ_0123427	hsa_circ_10340	High	6	7	9	4	5	1	0	0	0	2	12	6	3
chr3:27397684-27403384(-)	5701	SLC4A7	ENSG00000033867.16	protein_coding	hsa_circ_0123434	NA	Low	2	0	0	0	0	0	0	0	0	0	0	0	0
chr3:27411642-27424152(-)	12511	SLC4A7	ENSG00000033867.16	protein_coding	hsa_circ_0002901	hsa_circ_11149	High	7	4	6	3	4	9	4	10	2	0	4	0	5
chr3:27411642-27452498(-)	40857	SLC4A7	ENSG00000033867.16	protein_coding	hsa_circ_0064622	NA	High	4	8	2	5	0	3	1	0	3	8	2	1	11
chr3:27437388-27448797(-)	11410	SLC4A7	ENSG00000033867.16	protein_coding	hsa_circ_0006215	hsa_circ_24226	High	0	0	8	8	2	0	3	1	0	0	0	0	0
chr3:27448651-27452498(-)	3848	SLC4A7	ENSG00000033867.16	protein_coding	hsa_circ_0001277	hsa_circ_15931	Low	3	3	4	0	2	4	1	5	0	0	0	0	0
chr3:30644747-30650460(+)	5714	TGFBR2	ENSG00000163513.17	protein_coding	hsa_circ_0005224	hsa_circ_09303	Low	4	4	0	4	0	0	0	0	0	0	0	0	0
chr3:31576396-31580096(+)	3701	STT3B	ENSG00000163527.9	protein_coding	hsa_circ_0001278	hsa_circ_18286	High	21	10	16	3	8	26	14	9	0	3	4	8	9
chr3:31576396-31600459(+)	24064	STT3B	ENSG00000163527.9	protein_coding	hsa_circ_0003338	hsa_circ_07298	High	1	4	1	3	5	2	12	8	1	0	4	1	0
chr3:31830040-31879830(-)	49791	OSBPL10	ENSG00000144645.13	protein_coding	hsa_circ_0123489	hsa_circ_09898	Low	0	0	2	1	0	0	0	0	0	0	0	0	0
chr3:32716225-32717237(+)	1013	CNOT10	ENSG00000182973.18	protein_coding	hsa_circ_0064697	hsa_circ_09152	High	3	3	0	1	0	4	7	11	0	0	0	0	0
chr3:32733423-32734976(+)	1554	CNOT10	ENSG00000182973.18	protein_coding	hsa_circ_0123527	NA	Low	2	1	0	0	2	0	5	3	0	0	0	0	0
chr3:32733423-32737490(+)	4068	CNOT10	ENSG00000182973.18	protein_coding	hsa_circ_0123528	hsa_circ_13063	Low	0	2	0	0	1	1	5	4	0	4	0	0	3
chr3:33068230-33068970(-)	741	GLB1	ENSG00000170266.15	protein_coding	hsa_circ_0001279	hsa_circ_04376	High	1	2	0	0	5	17	5	6	3	0	2	0	0
chr3:33124408-33134265(+)	9858	CRTAP	ENSG00000170275.14	protein_coding	NA	NA	Low	2	0	0	0	0	0	0	0	0	0	0	0	0
chr3:33392563-33425741(-)	33179	UBP1	ENSG00000153560.11	protein_coding	hsa_circ_0064727	NA	Low	1	0	3	0	1	0	0	5	0	0	4	0	0
chr3:33411581-33425741(-)	14161	UBP1	ENSG00000153560.11	protein_coding	hsa_circ_0007147	hsa_circ_26534	Low	4	0	0	0	2	1	0	4	0	0	8	0	0
chr3:33592395-33644903(-)	52509	CLASP2	ENSG00000163539.16	protein_coding	hsa_circ_0064772	NA	Low	0	3	0	0	0	0	0	0	0	0	3	0	6
chr3:33606591-33644903(-)	38313	CLASP2	ENSG00000163539.16	protein_coding	hsa_circ_0005324	hsa_circ_02696	Low	3	0	8	0	0	0	0	3	0	0	0	0	0
chr3:33684359-33689932(-)	5574	CLASP2	ENSG00000163539.16	protein_coding	hsa_circ_0064789	hsa_circ_30404	Low	0	3	0	2	1	4	2	0	10	0	0	0	1
chr3:33684359-33696933(-)	12575	CLASP2	ENSG00000163539.16	protein_coding	hsa_circ_0001280	hsa_circ_29215	High	5	0	0	0	5	3	7	4	0	0	0	0	0
chr3:36443364-36443802(+)	439	STAC	ENSG00000144681.10	protein_coding	hsa_circ_0123658	NA	Low	0	0	2	0	0	0	0	0	0	0	0	0	0
chr3:37121492-37129149(-)	7658	LRRFIP2	ENSG00000093167.17	protein_coding	hsa_circ_0064833	NA	Low	0	0	0	5	0	0	0	0	0	0	0	0	0
chr3:37129063-37149038(-)	19976	LRRFIP2	ENSG00000093167.17	protein_coding	hsa_circ_0003264	hsa_circ_31927	Low	2	0	0	2	0	2	0	6	0	0	0	0	0
chr3:37273536-37302332(+)	28797	GOLGA4	ENSG00000144674.16	protein_coding	hsa_circ_0123692	hsa_circ_24536	High	2	1	6	1	0	0	0	0	4	3	1	0	10
chr3:38221578-38230430(+)	8853	OXSR1	ENSG00000172939.8	protein_coding	hsa_circ_0064871	hsa_circ_04498	Low	2	0	3	0	0	0	0	0	0	0	0	0	0
chr3:41705057-41717861(-)	12805	ULK4	ENSG00000168038.10	protein_coding	hsa_circ_0123784	NA	Low	0	2	0	0	0	0	0	0	0	0	0	0	0
chr3:43299754-43303792(+)	4039	SNRK	ENSG00000163788.13	protein_coding	hsa_circ_0004089	hsa_circ_12022	Low	2	1	0	0	4	3	0	4	0	0	0	0	0
chr3:44784845-44794426(+)	9582	KIF15	ENSG00000163808.16	protein_coding	hsa_circ_0006084	hsa_circ_25894	Low	1	2	0	2	0	0	0	0	0	0	0	0	0
chr3:47037666-47046621(-)	8956	SETD2	ENSG00000181555.19	protein_coding	hsa_circ_0005870	hsa_circ_32684	High	2	11	1	3	3	9	6	9	3	0	4	0	0
chr3:47037666-47067118(-)	29453	SETD2	ENSG00000181555.19	protein_coding	hsa_circ_0004692	hsa_circ_28134	Low	2	1	0	3	4	0	2	4	0	0	0	0	0
chr3:47056821-47067118(-)	10298	SETD2	ENSG00000181555.19	protein_coding	hsa_circ_0002569	hsa_circ_06214	Low	0	3	5	0	1	2	3	2	0	0	0	0	0
chr3:47097955-47106120(-)	8166	SETD2	ENSG00000181555.19	protein_coding	hsa_circ_0001290	hsa_circ_30734	High	2	0	0	4	2	5	8	0	0	0	5	0	12
chr3:47610066-47622341(-)	12276	SMARCC1	ENSG00000173473.10	protein_coding	hsa_circ_0008997	hsa_circ_27532	Low	6	0	0	0	0	0	0	0	0	0	0	0	0
chr3:47678198-47686170(-)	7973	SMARCC1	ENSG00000173473.10	protein_coding	hsa_circ_0001296	hsa_circ_07373	Low	3	0	4	0	0	0	0	0	0	0	0	0	0
chr3:47729025-47772936(-)	43912	SMARCC1	ENSG00000173473.10	protein_coding	hsa_circ_0005435	hsa_circ_02222	High	0	4	0	7	2	2	5	5	0	0	0	3	2
chr3:48180721-48184695(-)	3975	CDC25A	ENSG00000164045.11	protein_coding	NA	NA	Low	0	3	0	0	0	0	0	0	0	0	0	0	0
chr3:48627946-48633635(-)	5690	SLC26A6	ENSG00000225697.10	protein_coding	NA	NA	Low	0	0	0	3	0	0	0	0	0	0	0	0	0
chr3:48922748-48927813(+)	5066	ARIH2	ENSG00000177479.19	protein_coding	hsa_circ_0006838	hsa_circ_23379	Low	2	0	0	0	0	0	0	0	0	0	0	0	0
chr3:49044390-49057890(-)	13501	QRICH1	ENSG00000198218.10	protein_coding	hsa_circ_0065554	hsa_circ_17226	Low	1	0	6	0	0	0	0	0	0	0	0	0	0
chr3:49335020-49335596(-)	577	USP4	ENSG00000114316.12	protein_coding	hsa_circ_0001301	NA	High	3	1	4	4	10	5	0	5	0	0	0	0	0
chr3:49967470-49975392(+)	7923	RBM6	ENSG00000004534.14	protein_coding	hsa_circ_0065769	hsa_circ_02996	Low	1	2	0	0	4	2	3	5	0	0	4	2	4
chr3:50108070-50108304(+)	235	RBM5	ENSG00000003756.16	protein_coding	hsa_circ_0001305	hsa_circ_00764	High	2	3	0	3	8	8	1	2	0	0	0	0	0
chr3:50841675-50841715(+)	41	DOCK3	ENSG00000088538.12	protein_coding	NA	NA	Low	4	0	0	0	0	0	0	0	0	0	0	0	0
chr3:51541498-51590559(+)	49062	RAD54L2	ENSG00000164080.13	protein_coding	hsa_circ_0001307	NA	High	0	1	5	2	2	5	4	0	0	0	0	0	0
chr3:52412811-52414587(+)	1777	PHF7	ENSG00000010318.19	protein_coding	hsa_circ_0004912	hsa_circ_11167	Low	2	0	0	0	0	0	0	0	0	0	0	0	0
chr3:52617262-52627370(-)	10109	PBRM1	ENSG00000163939.18	protein_coding	NA	NA	Low	0	3	0	0	0	0	0	0	0	0	0	0	0
chr3:52737586-52741499(-)	3914	NEK4	ENSG00000114904.12	protein_coding	hsa_circ_0001309	hsa_circ_07941	Low	3	2	4	3	0	0	0	0	0	0	0	0	0
chr3:52737586-52752336(-)	14751	NEK4	ENSG00000114904.12	protein_coding	NA	NA	Low	2	0	0	0	0	0	0	0	0	0	0	0	0
chr3:52912538-52916214(-)	3677	SFMBT1	ENSG00000163935.13	protein_coding	hsa_circ_0001310	hsa_circ_22202	Low	3	0	0	0	0	0	0	0	0	0	0	0	0
chr3:52954317-52969258(-)	14942	SFMBT1	ENSG00000163935.13	protein_coding	hsa_circ_0124204	NA	Low	0	0	2	0	0	0	0	0	0	0	0	0	0
chr3:53240251-53242242(-)	1992	TKT	ENSG00000163931.15	protein_coding	hsa_circ_0066178	NA	Low	2	0	0	0	0	0	0	0	0	0	3	0	0
chr3:56592970-56594028(+)	1059	CCDC66	ENSG00000180376.16	protein_coding	hsa_circ_0001313	hsa_circ_19154	High	6	9	12	7	14	7	9	17	6	1	7	4	8
chr3:56660731-56673725(-)	12995	FAM208A	ENSG00000163946.13	protein_coding	hsa_circ_0001315	hsa_circ_14881	High	2	6	9	7	2	26	25	11	4	4	9	4	13
chr3:56669700-56673725(-)	4026	FAM208A	ENSG00000163946.13	protein_coding	hsa_circ_0001316	hsa_circ_31152	Low	0	2	0	2	0	0	0	0	0	2	0	7	4
chr3:57242856-57248351(+)	5496	APPL1	ENSG00000157500.10	protein_coding	hsa_circ_0001317	hsa_circ_22462	High	2	1	3	2	3	8	8	0	1	0	2	2	4
chr3:57242856-57267792(+)	24937	APPL1	ENSG00000157500.10	protein_coding	hsa_circ_0066251	hsa_circ_24505	Low	1	4	0	3	0	1	0	4	3	2	2	0	1
chr3:57633265-57641747(-)	8483	DENND6A	ENSG00000174839.12	protein_coding	hsa_circ_0124346	NA	Low	1	2	0	0	0	0	0	0	0	0	0	0	0
chr3:57657680-57672438(-)	14759	DENND6A	ENSG00000174839.12	protein_coding	NA	hsa_circ_18637	High	1	1	2	3	1	9	9	2	0	0	0	6	0
chr3:57890041-57896932(+)	6892	SLMAP	ENSG00000163681.14	protein_coding	hsa_circ_0002693	hsa_circ_31077	High	8	3	0	0	3	2	5	9	0	0	0	0	0
chr3:58077046-58081776(+)	4731	FLNB	ENSG00000136068.14	protein_coding	hsa_circ_0066290	hsa_circ_00578	Low	3	4	0	0	0	0	0	0	0	0	0	0	0
chr3:58106680-58132931(+)	26252	FLNB	ENSG00000136068.14	protein_coding	NA	NA	Low	0	1	2	0	0	0	0	0	0	0	0	0	0
chr3:58125581-58126762(+)	1182	FLNB	ENSG00000136068.14	protein_coding	hsa_circ_0003006	hsa_circ_24992	Low	3	3	1	4	0	3	1	7	0	0	0	0	0
chr3:61622463-61623555(+)	1093	PTPRG	ENSG00000144724.18	protein_coding	hsa_circ_0002134	NA	High	3	7	4	2	14	16	13	13	0	0	0	0	0
chr3:63898399-63913225(+)	14827	ATXN7	ENSG00000163635.17	protein_coding	hsa_circ_0001988	hsa_circ_01656	High	1	1	9	5	18	16	35	23	0	0	0	3	0
chr3:63898399-63952483(+)	54085	ATXN7	ENSG00000163635.17	protein_coding	hsa_circ_0002634	hsa_circ_13563	High	2	6	5	5	8	6	10	14	0	1	2	5	0
chr3:63912588-63913225(+)	638	ATXN7	ENSG00000163635.17	protein_coding	hsa_circ_0007761	hsa_circ_07246	High	7	17	5	9	462	441	739	963	5	6	4	9	16
chr3:64146830-64153368(-)	6539	PRICKLE2	ENSG00000163637.11	protein_coding	hsa_circ_0124450	NA	Low	2	0	0	0	0	0	0	0	0	0	0	0	0
chr3:64146830-64163129(-)	16300	PRICKLE2	ENSG00000163637.11	protein_coding	hsa_circ_0124451	hsa_circ_23886	Low	2	0	0	1	0	0	0	0	0	0	0	0	0
chr3:66377690-66380953(+)	3264	SLC25A26	ENSG00000144741.17	protein_coding	NA	NA	Low	0	0	5	0	0	0	0	0	0	0	0	0	0
chr3:67400731-67409034(-)	8304	SUCLG2	ENSG00000172340.14	protein_coding	hsa_circ_0005688	NA	Low	0	2	0	4	4	5	3	1	0	0	0	0	0
chr3:67495798-67529186(-)	33389	SUCLG2	ENSG00000172340.14	protein_coding	hsa_circ_0005657	hsa_circ_08205	Low	4	2	2	0	5	1	0	1	0	0	0	0	0
chr3:67518247-67529186(-)	10940	SUCLG2	ENSG00000172340.14	protein_coding	hsa_circ_0006429	hsa_circ_30750	Low	0	5	4	0	0	0	0	0	0	0	0	0	0
chr3:67669816-67671004(+)	1189	SUCLG2-AS1	ENSG00000241316.6	lincRNA	hsa_circ_0004859	NA	Low	2	0	4	0	0	0	0	0	0	0	0	0	0
chr3:67746771-67750660(+)	3890	SUCLG2-AS1	ENSG00000241316.6	lincRNA	hsa_circ_0124504	NA	Low	0	2	0	0	0	0	0	0	0	0	0	0	0
chr3:67746771-67768433(+)	21663	SUCLG2-AS1	ENSG00000241316.6	lincRNA	hsa_circ_0124505	NA	Low	3	1	3	6	0	0	0	0	0	0	0	0	0
chr3:71041328-71053773(-)	12446	FOXP1	ENSG00000114861.18	protein_coding	hsa_circ_0008234	hsa_circ_11346	High	0	1	4	0	12	27	17	24	0	0	0	0	0
chr3:71493426-71501988(-)	8563	FOXP1	ENSG00000114861.18	protein_coding	hsa_circ_0124564	NA	High	2	2	0	0	6	5	9	5	0	0	0	0	0
chr3:71693875-71699708(-)	5834	EIF4E3	ENSG00000163412.12	protein_coding	hsa_circ_0124572	hsa_circ_26099	Low	0	0	0	5	0	0	0	0	0	0	0	0	0
chr3:72792916-72844423(-)	51508	SHQ1	ENSG00000144736.13	protein_coding	hsa_circ_0124587	hsa_circ_14759	Low	1	0	8	1	0	2	0	3	3	1	4	1	0
chr3:72815350-72844423(-)	29074	SHQ1	ENSG00000144736.13	protein_coding	NA	hsa_circ_09106	Low	0	0	0	4	0	0	0	0	0	0	0	0	0
chr3:78606835-78606917(-)	83	ROBO1	ENSG00000169855.19	protein_coding	NA	NA	Low	0	0	2	0	0	0	0	0	0	0	0	0	0
chr3:78714397-78717883(-)	3487	ROBO1	ENSG00000169855.19	protein_coding	hsa_circ_0066568	hsa_circ_01551	Low	0	2	2	0	0	0	0	0	0	0	0	0	0
chr3:93995874-94003908(+)	8035	ARL13B	ENSG00000169379.15	protein_coding	hsa_circ_0006135	hsa_circ_05104	High	7	5	4	6	11	17	17	34	3	9	12	12	2
chr3:97912167-97915736(+)	3570	CRYBG3	ENSG00000080200.9	protein_coding	hsa_circ_0066604	hsa_circ_00564	Low	2	3	0	0	0	0	0	0	0	0	0	0	0
chr3:98849461-98881767(-)	32307	DCBLD2	ENSG00000057019.15	protein_coding	hsa_circ_0066631	hsa_circ_15296	High	4	8	6	11	0	2	7	7	0	0	0	0	0
chr3:98881540-98881767(-)	228	DCBLD2	ENSG00000057019.15	protein_coding	hsa_circ_0004968	hsa_circ_30195	Low	2	3	3	3	4	4	3	3	0	0	0	0	0
chr3:98881540-98892606(-)	11067	DCBLD2	ENSG00000057019.15	protein_coding	NA	NA	Low	0	0	0	4	0	0	0	0	0	0	0	0	0
chr3:100732508-100736716(+)	4209	TFG	ENSG00000114354.12	protein_coding	hsa_circ_0008839	hsa_circ_22351	Low	3	0	6	0	0	0	0	0	0	1	3	3	3
chr3:101585437-101590270(+)	4834	PCNP	ENSG00000081154.11	protein_coding	hsa_circ_0066682	NA	Low	2	1	0	0	0	0	0	0	0	0	0	0	0
chr3:105693494-105720250(-)	26757	CBLB	ENSG00000114423.18	protein_coding	NA	hsa_circ_00038	Low	0	0	3	0	0	0	0	0	0	0	0	0	0
chr3:107710452-107716849(+)	6398	BBX	ENSG00000114439.18	protein_coding	hsa_circ_0001324	hsa_circ_09009	High	5	5	1	4	15	10	25	21	0	0	0	0	0
chr3:107710452-107733023(+)	22572	BBX	ENSG00000114439.18	protein_coding	hsa_circ_0001325	hsa_circ_12154	High	2	4	10	7	5	3	8	2	0	0	0	0	0
chr3:108605335-108616657(+)	11323	DZIP3	ENSG00000198919.12	protein_coding	hsa_circ_0066761	hsa_circ_10882	Low	2	2	0	0	0	0	0	0	0	0	0	0	0
chr3:108646617-108675873(+)	29257	DZIP3	ENSG00000198919.12	protein_coding	NA	NA	Low	0	2	0	0	0	0	0	0	0	0	0	0	0
chr3:111112030-111122238(+)	10209	PVRL3	ENSG00000177707.10	protein_coding	hsa_circ_0004639	hsa_circ_00848	Low	2	0	0	3	0	0	0	0	0	0	0	0	0
chr3:111112030-111126335(+)	14306	PVRL3	ENSG00000177707.10	protein_coding	hsa_circ_0066776	hsa_circ_14711	High	27	18	30	24	9	9	20	10	0	2	7	2	2
chr3:111112030-111147484(+)	35455	PVRL3	ENSG00000177707.10	protein_coding	hsa_circ_0121449	hsa_circ_18966	High	24	29	38	47	7	5	6	6	0	0	0	0	0
chr3:111913319-111920419(+)	7101	PHLDB2	ENSG00000144824.19	protein_coding	hsa_circ_0001326	hsa_circ_04786	High	2	3	0	6	0	0	0	0	0	0	5	1	1
chr3:111939475-111952712(+)	13238	PHLDB2	ENSG00000144824.19	protein_coding	hsa_circ_0066788	NA	Low	0	0	2	0	0	0	0	0	0	0	0	0	0
chr3:112537735-112550262(-)	12528	ATG3	ENSG00000144848.10	protein_coding	hsa_circ_0066801	hsa_circ_04955	Low	1	0	3	0	0	0	0	0	0	0	0	0	0
chr3:113395750-113416627(-)	20878	CFAP44	ENSG00000206530.8	protein_coding	hsa_circ_0121475	NA	Low	2	1	0	0	0	3	0	1	0	0	0	0	0
chr3:113403852-113407041(-)	3190	CFAP44	ENSG00000206530.8	protein_coding	NA	NA	Low	0	0	0	2	0	0	0	0	0	0	0	0	0
chr3:113403852-113416627(-)	12776	CFAP44	ENSG00000206530.8	protein_coding	NA	NA	Low	0	0	5	0	0	0	0	0	0	0	0	0	0
chr3:113488945-113499582(-)	10638	SPICE1	ENSG00000163611.11	protein_coding	hsa_circ_0066814	NA	High	5	3	8	0	8	6	12	16	3	1	0	0	0
chr3:113488945-113506605(-)	17661	SPICE1	ENSG00000163611.11	protein_coding	hsa_circ_0006163	hsa_circ_14239	High	2	6	12	2	10	19	24	19	4	0	5	2	1
chr3:114350274-114351878(-)	1605	ZBTB20	ENSG00000181722.15	protein_coding	hsa_circ_0005332	hsa_circ_10648	High	14	29	28	30	0	0	0	0	0	0	0	0	0
chr3:114582114-114583102(-)	989	ZBTB20	ENSG00000181722.15	protein_coding	hsa_circ_0121505	NA	Low	0	2	0	0	0	0	0	0	0	0	0	0	0
chr3:114693528-114717527(-)	24000	ZBTB20	ENSG00000181722.15	protein_coding	hsa_circ_0121507	NA	Low	0	0	4	8	0	0	0	0	0	0	0	0	0
chr3:119105144-119112778(-)	7635	IGSF11	ENSG00000144847.12	protein_coding	hsa_circ_0066857	NA	Low	2	0	0	1	0	0	0	0	0	0	0	0	0
chr3:119500695-119517315(+)	16621	TIMMDC1	ENSG00000113845.9	protein_coding	hsa_circ_0066874	hsa_circ_28851	Low	3	1	4	1	0	2	5	1	2	0	2	0	1
chr3:119843255-119863605(-)	20351	GSK3B	ENSG00000082701.14	protein_coding	hsa_circ_0003763	hsa_circ_10374	Low	0	3	0	0	0	0	0	0	0	0	0	0	0
chr3:120002046-120002239(-)	194	GSK3B	ENSG00000082701.14	protein_coding	hsa_circ_0006497	hsa_circ_22107	Low	0	1	0	3	0	0	0	0	0	0	0	0	0
chr3:120002046-120093593(-)	91548	GSK3B	ENSG00000082701.14	protein_coding	hsa_circ_0007524	hsa_circ_26474	High	5	4	4	2	6	4	7	8	0	3	16	2	8
chr3:120750523-120751000(+)	478	GTF2E1	ENSG00000153767.9	protein_coding	hsa_circ_0006498	hsa_circ_20282	Low	1	2	4	0	5	4	2	1	0	0	0	0	0
chr3:121449315-121487509(-)	38195	POLQ	ENSG00000051341.13	protein_coding	hsa_circ_0121606	NA	High	3	1	1	2	10	3	5	4	1	6	4	7	7
chr3:121468305-121473487(-)	5183	POLQ	ENSG00000051341.13	protein_coding	hsa_circ_0066941	NA	Low	0	3	0	0	3	0	3	5	0	0	0	0	0
chr3:122362968-122365466(-)	2499	CCDC58	ENSG00000160124.9	protein_coding	hsa_circ_0006560	NA	Low	0	0	0	5	0	0	0	0	0	0	0	0	0
chr3:123793677-123876617(-)	82941	MYLK	ENSG00000065534.18	protein_coding	hsa_circ_0067063	NA	Low	0	5	0	1	0	0	0	0	0	0	0	0	0
chr3:123931102-123949132(-)	18031	CCDC14	ENSG00000175455.14	protein_coding	hsa_circ_0121678	hsa_circ_31260	High	1	0	3	2	2	7	0	5	0	0	0	0	0
chr3:124737568-124744203(+)	6636	UMPS	ENSG00000114491.13	protein_coding	hsa_circ_0006118	hsa_circ_31317	High	0	0	0	2	0	4	10	1	4	6	4	0	1
chr3:124769013-124773912(-)	4900	ITGB5	ENSG00000082781.11	protein_coding	NA	NA	Low	0	0	10	0	0	0	0	0	0	0	0	0	0
chr3:124817621-124848558(-)	30938	ITGB5	ENSG00000082781.11	protein_coding	NA	hsa_circ_27544	Low	1	0	6	0	0	0	0	0	0	0	0	0	0
chr3:124841383-124873531(-)	32149	ITGB5	ENSG00000082781.11	protein_coding	hsa_circ_0067080	hsa_circ_32389	Low	3	1	2	0	0	0	0	0	0	0	0	0	0
chr3:125277726-125331238(-)	53513	ZNF148	ENSG00000163848.18	protein_coding	hsa_circ_0067098	hsa_circ_27066	High	4	2	0	7	0	1	5	6	0	2	3	3	4
chr3:125313308-125331238(-)	17931	ZNF148	ENSG00000163848.18	protein_coding	hsa_circ_0001333	hsa_circ_26591	High	5	11	8	11	26	34	62	64	35	13	10	5	12
chr3:126621742-126647296(-)	25555	TXNRD3	ENSG00000197763.12	protein_coding	hsa_circ_0008181	hsa_circ_31286	Low	0	2	4	5	0	0	0	0	3	1	1	0	3
chr3:127014182-127014375(+)	194	PLXNA1	ENSG00000114554.11	protein_coding	hsa_circ_0121798	hsa_circ_23100	Low	0	1	0	3	0	2	0	0	0	0	0	0	0
chr3:128262128-128264781(+)	2654	EEFSEC	ENSG00000132394.10	protein_coding	hsa_circ_0008759	hsa_circ_32442	High	3	4	6	2	2	7	11	20	3	1	2	4	5
chr3:128795360-128813471(+)	18112	RAB7A	ENSG00000075785.12	protein_coding	hsa_circ_0001337	hsa_circ_29668	Low	0	0	0	4	0	0	0	0	2	0	0	2	4
chr3:129463560-129469417(+)	5858	IFT122	ENSG00000163913.11	protein_coding	hsa_circ_0067291	hsa_circ_08880	Low	0	0	2	0	0	2	3	0	0	0	0	0	0
chr3:129827803-129828504(-)	702	TMCC1	ENSG00000172765.16	protein_coding	hsa_circ_0121847	NA	Low	0	0	0	8	0	0	0	0	0	0	0	0	0
chr3:129827803-129832826(-)	5024	TMCC1	ENSG00000172765.16	protein_coding	hsa_circ_0067323	hsa_circ_20952	High	4	3	8	0	5	4	0	8	1	3	13	13	7
chr3:129827803-129880559(-)	52757	TMCC1	ENSG00000172765.16	protein_coding	hsa_circ_0067324	hsa_circ_10416	Low	4	2	0	0	2	0	0	5	0	0	0	0	0
chr3:129827803-129880562(-)	52760	TMCC1	ENSG00000172765.16	protein_coding	hsa_circ_0121852	NA	Low	0	0	0	3	0	0	0	0	0	0	0	0	0
chr3:129860940-129880559(-)	19620	TMCC1	ENSG00000172765.16	protein_coding	hsa_circ_0121861	NA	Low	3	0	0	0	0	0	0	0	0	0	0	0	0
chr3:129880309-129880559(-)	251	TMCC1	ENSG00000172765.16	protein_coding	hsa_circ_0001340	hsa_circ_25100	High	1	2	0	0	4	11	10	4	0	0	0	0	0
chr3:129880309-129880562(-)	254	TMCC1	ENSG00000172765.16	protein_coding	hsa_circ_0121864	NA	High	4	5	0	1	7	10	2	5	0	0	0	0	7
chr3:130959275-130980679(+)	21405	ATP2C1	ENSG00000017260.19	protein_coding	hsa_circ_0121878	NA	Low	0	0	0	3	0	0	0	0	0	0	0	0	0
chr3:131162408-131243496(+)	81089	NEK11	ENSG00000114670.13	protein_coding	hsa_circ_0121903	NA	Low	3	1	0	0	0	0	0	0	0	0	0	0	0
chr3:131468091-131471279(-)	3189	MRPL3	ENSG00000114686.8	protein_coding	hsa_circ_0004559	hsa_circ_17093	High	2	1	6	0	4	4	11	9	0	2	3	8	0
chr3:132434538-132447939(+)	13402	DNAJC13	ENSG00000138246.15	protein_coding	hsa_circ_0121916	NA	Low	0	0	0	4	0	0	0	0	0	0	0	0	0
chr3:134158121-134195182(-)	37062	RYK	ENSG00000163785.12	protein_coding	hsa_circ_0003113	hsa_circ_01464	Low	0	3	0	3	0	0	0	0	0	0	0	0	3
chr3:134175609-134195182(-)	19574	RYK	ENSG00000163785.12	protein_coding	hsa_circ_0003633	hsa_circ_26048	High	2	1	0	1	3	4	7	7	6	0	3	2	2
chr3:134358540-134359503(-)	964	AMOTL2	ENSG00000114019.14	protein_coding	NA	NA	Low	0	0	0	2	0	0	0	0	0	0	0	0	0
chr3:134532778-134552012(+)	19235	CEP63	ENSG00000182923.16	protein_coding	NA	NA	Low	0	3	0	0	0	0	0	0	0	0	0	0	0
chr3:136326803-136329984(+)	3182	PCCB	ENSG00000114054.13	protein_coding	hsa_circ_0122053	NA	Low	0	2	0	0	0	0	0	0	0	0	0	0	0
chr3:136349158-136367082(-)	17925	STAG1	ENSG00000118007.12	protein_coding	NA	NA	Low	2	0	0	0	0	0	0	0	0	0	0	0	0
chr3:136377660-136423044(-)	45385	STAG1	ENSG00000118007.12	protein_coding	hsa_circ_0005023	hsa_circ_07940	High	2	2	0	3	3	5	0	8	0	0	0	0	0
chr3:136464881-136502779(-)	37899	STAG1	ENSG00000118007.12	protein_coding	hsa_circ_0067480	hsa_circ_31914	Low	0	4	0	0	0	0	0	0	0	0	0	5	0
chr3:138570318-138571356(-)	1039	CEP70	ENSG00000114107.8	protein_coding	hsa_circ_0002468	hsa_circ_30677	High	3	5	2	4	16	10	14	25	12	4	0	6	0
chr3:138570318-138572932(-)	2615	CEP70	ENSG00000114107.8	protein_coding	hsa_circ_0004524	hsa_circ_20883	High	7	3	0	2	12	12	17	27	5	1	7	1	2
chr3:138688875-138712304(-)	23430	PIK3CB	ENSG00000051382.8	protein_coding	hsa_circ_0122138	NA	Low	0	0	7	0	0	0	0	0	0	0	0	0	0
chr3:141501949-141529802(+)	27854	RASA2	ENSG00000155903.11	protein_coding	hsa_circ_0003365	NA	Low	5	0	0	3	0	0	0	0	0	0	0	0	0
chr3:141509568-141540609(+)	31042	RASA2	ENSG00000155903.11	protein_coding	hsa_circ_0006347	NA	Low	1	0	5	2	0	0	0	0	0	0	0	0	0
chr3:141512163-141540609(+)	28447	RASA2	ENSG00000155903.11	protein_coding	hsa_circ_0067582	hsa_circ_31029	High	1	1	4	10	8	7	9	10	0	0	0	0	4
chr3:141553857-141559995(+)	6139	RASA2	ENSG00000155903.11	protein_coding	hsa_circ_0005372	hsa_circ_23484	Low	2	0	0	12	0	1	0	4	0	0	0	0	0
chr3:142093061-142101841(-)	8781	TFDP2	ENSG00000114126.17	protein_coding	hsa_circ_0008304	hsa_circ_26016	High	2	1	0	6	5	2	5	4	0	0	0	0	0
chr3:142425222-142426841(-)	1620	XRN1	ENSG00000114127.10	protein_coding	hsa_circ_0067620	hsa_circ_23477	Low	2	0	3	0	4	2	9	2	0	0	0	0	0
chr3:142512260-142560454(-)	48195	ATR	ENSG00000175054.14	protein_coding	hsa_circ_0122268	NA	High	2	3	1	7	0	6	3	7	0	0	0	0	0
chr3:142515395-142560454(-)	45060	ATR	ENSG00000175054.14	protein_coding	hsa_circ_0122270	hsa_circ_24661	Low	0	2	0	0	0	0	0	0	0	0	0	0	0
chr3:142542665-142561421(-)	18757	ATR	ENSG00000175054.14	protein_coding	NA	NA	Low	0	2	0	0	0	0	0	0	0	0	0	0	0
chr3:142566121-142568154(-)	2034	ATR	ENSG00000175054.14	protein_coding	hsa_circ_0067655	NA	Low	1	2	0	0	3	0	0	0	0	0	0	0	0
chr3:142736379-142748460(+)	12082	TRPC1	ENSG00000144935.14	protein_coding	hsa_circ_0001345	hsa_circ_15112	High	25	12	28	21	16	25	32	46	0	0	1	1	3
chr3:142736379-142793960(+)	57582	TRPC1	ENSG00000144935.14	protein_coding	hsa_circ_0122286	NA	Low	0	0	0	7	0	0	0	0	0	0	0	0	0
chr3:146091800-146110448(-)	18649	PLOD2	ENSG00000152952.11	protein_coding	NA	NA	Low	0	0	0	3	0	0	0	0	0	0	0	0	0
chr3:146102755-146124229(-)	21475	PLOD2	ENSG00000152952.11	protein_coding	hsa_circ_0067682	hsa_circ_18730	High	11	7	18	7	6	7	8	14	0	4	11	20	10
chr3:146121112-146124229(-)	3118	PLOD2	ENSG00000152952.11	protein_coding	hsa_circ_0122319	hsa_circ_28697	High	22	15	43	41	14	7	29	39	3	7	26	43	46
chr3:149846011-149872154(+)	26144	RNF13	ENSG00000082996.19	protein_coding	hsa_circ_0067716	hsa_circ_00213	High	1	2	1	5	4	0	5	1	0	2	0	12	5
chr3:149846011-149895560(+)	49550	RNF13	ENSG00000082996.19	protein_coding	hsa_circ_0067717	hsa_circ_31936	Low	3	2	0	1	0	9	1	3	0	3	3	0	0
chr3:149846011-149895570(+)	49560	RNF13	ENSG00000082996.19	protein_coding	hsa_circ_0003956	NA	Low	2	2	0	0	0	0	0	0	0	0	0	0	0
chr3:149846011-149902162(+)	56152	RNF13	ENSG00000082996.19	protein_coding	hsa_circ_0004565	hsa_circ_16087	Low	2	0	0	0	4	4	0	1	2	4	5	0	1
chr3:149846011-149921227(+)	75217	RNF13	ENSG00000082996.19	protein_coding	hsa_circ_0001346	hsa_circ_02426	High	9	11	20	13	24	33	52	54	22	12	9	11	24
chr3:149895473-149921227(+)	25755	RNF13	ENSG00000082996.19	protein_coding	hsa_circ_0006801	hsa_circ_27914	High	5	2	3	2	5	12	11	16	0	0	0	0	0
chr3:151581539-151600951(-)	19413	NA	NA	NA	NA	NA	Low	4	1	0	3	0	0	0	0	0	0	0	0	0
chr3:154217869-154240579(+)	22711	ARHGEF26	ENSG00000114790.12	protein_coding	hsa_circ_0067745	hsa_circ_15270	Low	1	3	0	0	4	5	0	4	0	0	0	0	0
chr3:155893518-155937881(+)	44364	GMPS	ENSG00000163655.15	protein_coding	hsa_circ_0122488	NA	High	0	2	0	0	2	6	0	10	3	0	0	1	0
chr3:155906160-155911279(+)	5120	GMPS	ENSG00000163655.15	protein_coding	hsa_circ_0122493	hsa_circ_01045	Low	3	0	0	0	0	0	0	0	0	0	0	0	0
chr3:155910692-155914570(+)	3879	GMPS	ENSG00000163655.15	protein_coding	hsa_circ_0002832	hsa_circ_22061	High	0	2	6	0	2	7	0	1	0	0	0	0	0
chr3:155910692-155925366(+)	14675	GMPS	ENSG00000163655.15	protein_coding	hsa_circ_0008184	hsa_circ_30523	High	2	5	1	4	4	6	7	6	0	0	0	0	0
chr3:156694020-156696025(+)	2006	TIPARP	ENSG00000163659.12	protein_coding	hsa_circ_0006999	hsa_circ_30293	High	2	2	9	1	0	2	6	2	0	0	0	0	0
chr3:158122103-158123991(+)	1889	RSRC1	ENSG00000174891.12	protein_coding	hsa_circ_0001355	hsa_circ_21020	High	28	38	33	25	74	54	98	99	5	13	7	12	9
chr3:158122103-158203245(+)	81143	RSRC1	ENSG00000174891.12	protein_coding	hsa_circ_0067808	hsa_circ_15958	High	3	8	0	2	4	4	2	13	0	0	0	0	0
chr3:160413473-160423840(+)	10368	SMC4	ENSG00000113810.15	protein_coding	hsa_circ_0067841	NA	Low	2	0	1	0	0	0	0	0	0	0	0	0	0
chr3:161241046-161247330(+)	6285	NMD3	ENSG00000169251.12	protein_coding	NA	NA	Low	0	2	0	0	0	0	0	0	0	0	0	0	0
chr3:167696824-167697008(-)	185	PDCD10	ENSG00000114209.14	protein_coding	NA	NA	Low	0	2	0	0	0	0	0	0	0	0	0	0	0
chr3:168036836-168041474(-)	4639	GOLIM4	ENSG00000173905.8	protein_coding	hsa_circ_0004086	hsa_circ_09525	High	3	4	5	1	0	4	0	1	0	0	5	14	0
chr3:170122591-170126007(-)	3417	PHC3	ENSG00000173889.15	protein_coding	hsa_circ_0007854	NA	High	0	1	2	5	3	7	6	7	0	0	0	0	0
chr3:170122591-170129552(-)	6962	PHC3	ENSG00000173889.15	protein_coding	hsa_circ_0067900	NA	Low	0	2	0	1	2	6	3	2	0	0	0	0	0
chr3:170136419-170149244(-)	12826	PHC3	ENSG00000173889.15	protein_coding	hsa_circ_0001359	hsa_circ_25738	High	7	19	13	12	31	48	66	87	3	7	1	2	6
chr3:170136419-170178938(-)	42520	PHC3	ENSG00000173889.15	protein_coding	hsa_circ_0002622	hsa_circ_08851	High	2	7	3	0	3	10	1	2	0	0	0	0	0
chr3:170145423-170149244(-)	3822	PHC3	ENSG00000173889.15	protein_coding	hsa_circ_0001360	hsa_circ_32092	High	14	15	19	10	33	35	83	80	4	1	4	6	7
chr3:170171373-170178938(-)	7566	PHC3	ENSG00000173889.15	protein_coding	hsa_circ_0005362	hsa_circ_29434	Low	0	2	0	1	1	0	2	3	0	0	0	0	0
chr3:170293383-170299110(+)	5728	PRKCI	ENSG00000163558.12	protein_coding	hsa_circ_0122683	NA	Low	0	0	4	0	0	0	0	0	0	0	0	0	0
chr3:170295911-170297393(+)	1483	PRKCI	ENSG00000163558.12	protein_coding	hsa_circ_0067934	hsa_circ_12131	Low	0	3	0	3	0	7	1	1	0	0	0	0	0
chr3:170359699-170361429(+)	1731	SKIL	ENSG00000136603.13	protein_coding	hsa_circ_0067938	hsa_circ_12553	High	8	13	5	14	11	22	42	37	0	0	0	2	4
chr3:170359699-170391260(+)	31562	SKIL	ENSG00000136603.13	protein_coding	hsa_circ_0122687	NA	High	6	3	2	0	1	8	2	8	0	0	0	0	0
chr3:171708755-171738082(-)	29328	PLD1	ENSG00000075651.15	protein_coding	hsa_circ_0067961	NA	Low	0	0	0	2	0	0	0	0	0	2	0	0	6
chr3:172081363-172112590(+)	31228	FNDC3B	ENSG00000075420.12	protein_coding	NA	NA	Low	0	0	5	0	0	0	0	0	0	0	0	0	0
chr3:172112452-172133546(+)	21095	FNDC3B	ENSG00000075420.12	protein_coding	hsa_circ_0001361	hsa_circ_14813	High	7	5	4	4	1	2	0	0	7	7	1	17	14
chr3:172247533-172251541(+)	4009	FNDC3B	ENSG00000075420.12	protein_coding	hsa_circ_0006156	hsa_circ_15231	High	4	2	10	1	5	4	2	2	0	2	0	12	8
chr3:172247533-172285984(+)	38452	FNDC3B	ENSG00000075420.12	protein_coding	hsa_circ_0001362	hsa_circ_19760	Low	1	0	0	6	0	0	0	0	0	0	0	0	0
chr3:172251260-172310881(+)	59622	FNDC3B	ENSG00000075420.12	protein_coding	hsa_circ_0003692	hsa_circ_29437	Low	0	0	2	8	0	0	0	0	0	0	0	0	0
chr3:172295363-172310881(+)	15519	FNDC3B	ENSG00000075420.12	protein_coding	hsa_circ_0067997	hsa_circ_01287	Low	0	0	3	2	0	0	0	0	0	0	0	0	0
chr3:172645623-172648114(-)	2492	NCEH1	ENSG00000144959.9	protein_coding	hsa_circ_0007042	hsa_circ_01837	High	0	4	0	0	0	0	0	0	2	10	2	0	8
chr3:172760156-172784803(+)	24648	ECT2	ENSG00000114346.13	protein_coding	hsa_circ_0122734	NA	Low	2	0	5	0	0	0	0	0	0	0	0	0	0
chr3:172761610-172774022(+)	12413	ECT2	ENSG00000114346.13	protein_coding	NA	hsa_circ_29084	Low	3	0	0	0	0	0	0	0	0	0	0	0	0
chr3:172761610-172784803(+)	23194	ECT2	ENSG00000114346.13	protein_coding	hsa_circ_0068018	hsa_circ_11839	Low	4	2	3	0	0	0	0	0	0	0	0	0	0
chr3:172769007-172786574(+)	17568	ECT2	ENSG00000114346.13	protein_coding	hsa_circ_0003975	hsa_circ_19696	High	1	4	0	0	0	4	8	5	0	0	0	0	0
chr3:172773903-172783909(+)	10007	ECT2	ENSG00000114346.13	protein_coding	NA	NA	Low	3	3	0	0	0	0	0	0	0	0	0	0	0
chr3:172782163-172786574(+)	4412	ECT2	ENSG00000114346.13	protein_coding	hsa_circ_0006829	hsa_circ_28918	Low	2	3	4	0	0	5	1	2	0	0	0	0	0
chr3:179757052-179765848(+)	8797	USP13	ENSG00000058056.8	protein_coding	NA	NA	Low	3	0	0	0	0	0	0	0	0	0	0	0	0
chr3:180968051-180970358(+)	2308	FXR1	ENSG00000114416.17	protein_coding	hsa_circ_0068135	hsa_circ_20620	Low	4	0	0	0	0	0	0	0	0	0	0	0	0
chr3:183643480-183651276(+)	7797	KLHL24	ENSG00000114796.15	protein_coding	hsa_circ_0001367	hsa_circ_05947	High	0	0	5	4	0	0	7	11	0	0	0	0	0
chr3:183736718-183762279(+)	25562	YEATS2	ENSG00000163872.15	protein_coding	hsa_circ_0009131	hsa_circ_16234	Low	3	2	0	0	1	0	4	6	0	0	0	0	0
chr3:183736718-183786301(+)	49584	YEATS2	ENSG00000163872.15	protein_coding	hsa_circ_0122972	hsa_circ_19450	Low	0	0	5	4	0	0	0	0	0	0	0	0	0
chr3:183840570-183868060(-)	27491	PARL	ENSG00000175193.12	protein_coding	hsa_circ_0068253	NA	Low	3	2	0	0	0	0	0	0	0	0	0	0	0
chr3:183925555-183942916(-)	17362	ABCC5	ENSG00000114770.16	protein_coding	NA	NA	Low	0	0	3	0	0	0	0	0	0	0	0	0	0
chr3:185437447-185443636(+)	6190	MAP3K13	ENSG00000073803.13	protein_coding	hsa_circ_0123038	hsa_circ_16709	Low	3	1	0	0	0	0	7	2	0	0	0	0	0
chr3:185921104-185922126(-)	1023	TRA2B	ENSG00000136527.17	protein_coding	hsa_circ_0006840	hsa_circ_16085	High	3	3	16	2	5	4	8	3	5	0	5	0	2
chr3:186079817-186081175(-)	1359	ETV5	ENSG00000244405.7	protein_coding	hsa_circ_0005286	hsa_circ_18199	Low	0	0	7	0	0	0	0	0	0	0	0	0	0
chr3:186161603-186242568(-)	80966	DGKG	ENSG00000058866.14	protein_coding	hsa_circ_0068441	NA	Low	1	4	0	2	0	0	0	0	0	0	0	0	0
chr3:186787325-186787431(+)	107	EIF4A2	ENSG00000156976.14	protein_coding	NA	NA	Low	0	3	0	2	0	0	0	0	0	0	0	0	0
chr3:188335114-188341719(+)	6606	LPP	ENSG00000145012.12	protein_coding	hsa_circ_0123087	NA	Low	0	2	0	0	0	0	0	0	0	0	0	0	0
chr3:188335114-188406313(+)	71200	LPP	ENSG00000145012.12	protein_coding	NA	NA	Low	2	1	0	0	0	0	0	0	0	0	0	0	0
chr3:189970816-189995442(-)	24627	P3H2	ENSG00000090530.9	protein_coding	NA	NA	Low	0	0	0	3	0	0	0	0	0	0	0	0	0
chr3:192335361-192360538(-)	25178	FGF12	ENSG00000114279.13	protein_coding	hsa_circ_0068521	hsa_circ_24600	Low	0	0	0	4	0	0	0	0	0	0	0	0	0
chr3:193626092-193638065(+)	11974	OPA1	ENSG00000198836.8	protein_coding	NA	NA	Low	0	0	0	4	0	0	0	0	0	0	0	0	0
chr3:194459471-194462236(-)	2766	ATP13A3	ENSG00000133657.14	protein_coding	hsa_circ_0005494	hsa_circ_03689	High	2	0	0	0	0	0	2	6	3	1	2	6	3
chr3:194604287-194611020(-)	6734	TMEM44	ENSG00000145014.17	protein_coding	hsa_circ_0068550	NA	Low	0	0	7	0	0	0	0	0	0	0	0	0	0
chr3:195381009-195392147(-)	11139	ACAP2	ENSG00000114331.13	protein_coding	hsa_circ_0007331	hsa_circ_01391	High	4	3	0	0	15	22	31	33	0	0	3	0	0
chr3:195699134-195699384(+)	251	LINC00969	ENSG00000242086.8	lincRNA	NA	NA	Low	0	0	0	4	0	0	0	0	0	0	0	0	0
chr3:195878253-195888606(-)	10354	TNK2	ENSG00000061938.16	protein_coding	hsa_circ_0001377	hsa_circ_06973	Low	4	2	2	2	0	0	0	0	0	0	0	0	0
chr3:196270415-196283538(-)	13124	PCYT1A	ENSG00000161217.11	protein_coding	hsa_circ_0123202	hsa_circ_30148	Low	2	1	0	0	0	0	0	0	0	0	0	0	0
chr3:196391813-196393619(-)	1807	UBXN7	ENSG00000163960.11	protein_coding	hsa_circ_0005051	hsa_circ_20921	High	2	1	1	0	10	1	2	5	0	0	0	0	0
chr3:196391813-196403019(-)	11207	UBXN7	ENSG00000163960.11	protein_coding	hsa_circ_0001380	hsa_circ_24576	High	15	13	11	12	30	35	34	45	0	6	0	0	0
chr3:196471640-196488683(-)	17044	RNF168	ENSG00000163961.4	protein_coding	hsa_circ_0123215	NA	Low	2	0	0	0	0	0	0	4	0	0	0	0	0
chr3:196716858-196733815(+)	16958	PIGX	ENSG00000163964.13	protein_coding	hsa_circ_0123219	NA	Low	1	0	0	3	0	1	0	5	0	0	0	0	0
chr3:196722415-196733815(+)	11401	PIGX	ENSG00000163964.13	protein_coding	hsa_circ_0123223	NA	Low	0	2	0	0	0	3	2	1	0	0	0	0	0
chr3:196806579-196807914(+)	1336	PAK2	ENSG00000180370.10	protein_coding	hsa_circ_0003036	hsa_circ_22220	High	4	0	0	2	13	9	6	7	0	0	0	0	0
chr3:196806579-196812851(+)	6273	PAK2	ENSG00000180370.10	protein_coding	hsa_circ_0004950	hsa_circ_09567	High	2	2	0	0	5	2	8	13	0	0	0	0	0
chr3:197104903-197119530(-)	14628	DLG1	ENSG00000075711.20	protein_coding	hsa_circ_0008500	hsa_circ_16721	High	4	1	0	0	7	10	11	14	1	1	9	9	3
chr3:197814908-197820430(+)	5523	LRCH3	ENSG00000186001.12	protein_coding	hsa_circ_0002266	hsa_circ_24242	High	5	2	0	0	4	11	9	8	0	0	0	0	0
chr3:197817176-197820430(+)	3255	LRCH3	ENSG00000186001.12	protein_coding	hsa_circ_0068727	hsa_circ_09426	Low	2	3	0	0	3	1	0	2	0	0	0	0	0
chr3:197820325-197866219(+)	45895	LRCH3	ENSG00000186001.12	protein_coding	NA	NA	Low	0	2	0	0	0	0	0	0	0	0	0	0	0
chr3:197865423-197871462(+)	6040	LRCH3	ENSG00000186001.12	protein_coding	hsa_circ_0008106	hsa_circ_13309	Low	0	1	1	2	0	0	5	0	0	0	0	0	0
chr3:197865423-197875775(+)	10353	LRCH3	ENSG00000186001.12	protein_coding	hsa_circ_0008351	hsa_circ_09631	High	10	3	9	6	9	7	3	17	0	0	1	2	8
chr4:1225360-1241519(-)	16160	CTBP1	ENSG00000159692.15	protein_coding	hsa_circ_0001386	hsa_circ_25301	High	0	0	7	1	9	5	8	11	0	6	2	1	13
chr4:1228199-1241519(-)	13321	CTBP1	ENSG00000159692.15	protein_coding	hsa_circ_0007149	hsa_circ_23316	Low	2	1	2	0	0	0	0	0	0	0	0	0	0
chr4:1349524-1355245(+)	5722	UVSSA	ENSG00000163945.15	protein_coding	NA	NA	Low	3	0	0	0	0	0	0	0	0	0	0	0	0
chr4:1900626-1904378(+)	3753	WHSC1	ENSG00000109685.17	protein_coding	hsa_circ_0008460	hsa_circ_19826	High	3	3	1	0	11	8	7	4	1	1	4	3	1
chr4:1900626-1918623(+)	17998	WHSC1	ENSG00000109685.17	protein_coding	hsa_circ_0004156	hsa_circ_24726	Low	4	1	0	1	2	1	0	9	0	2	0	0	0
chr4:1900626-1930770(+)	30145	WHSC1	ENSG00000109685.17	protein_coding	hsa_circ_0002688	hsa_circ_24449	Low	0	4	4	0	0	0	3	0	0	0	0	0	2
chr4:1900626-1935262(+)	34637	WHSC1	ENSG00000109685.17	protein_coding	hsa_circ_0001387	hsa_circ_09428	High	1	1	0	3	2	0	3	3	5	1	3	7	2
chr4:1900626-1938532(+)	37907	WHSC1	ENSG00000109685.17	protein_coding	hsa_circ_0125969	NA	Low	0	2	0	0	0	0	0	0	0	0	0	0	0
chr4:1900626-1939778(+)	39153	WHSC1	ENSG00000109685.17	protein_coding	hsa_circ_0005881	hsa_circ_10926	High	0	2	3	2	0	0	5	4	0	6	0	0	2
chr4:2156788-2229243(-)	72456	POLN	ENSG00000130997.16	protein_coding	hsa_circ_0068907	NA	Low	0	0	3	0	0	0	2	0	0	0	0	0	0
chr4:2655028-2700544(+)	45517	FAM193A	ENSG00000125386.14	protein_coding	NA	NA	Low	2	0	0	0	0	0	0	0	0	0	0	0	0
chr4:2657803-2663288(+)	5486	FAM193A	ENSG00000125386.14	protein_coding	hsa_circ_0126080	hsa_circ_32728	Low	3	0	0	0	0	0	0	0	0	0	0	0	0
chr4:2657803-2672372(+)	14570	FAM193A	ENSG00000125386.14	protein_coding	hsa_circ_0006291	hsa_circ_07091	Low	2	3	0	0	2	0	2	3	0	0	0	0	0
chr4:2657803-2690970(+)	33168	FAM193A	ENSG00000125386.14	protein_coding	hsa_circ_0068926	NA	Low	1	1	2	2	0	2	7	0	0	0	0	0	0
chr4:2894013-2915040(+)	21028	ADD1	ENSG00000087274.16	protein_coding	hsa_circ_0068946	NA	Low	0	2	0	0	0	0	0	0	0	0	0	0	0
chr4:2949934-2951245(-)	1312	NOP14	ENSG00000087269.15	protein_coding	hsa_circ_0006737	hsa_circ_24511	High	1	2	0	0	5	2	7	5	0	0	0	0	0
chr4:3086939-3107423(+)	20485	HTT	ENSG00000197386.10	protein_coding	hsa_circ_0001392	hsa_circ_11772	High	6	5	2	2	40	32	69	66	0	3	4	4	0
chr4:3086939-3154419(+)	67481	HTT	ENSG00000197386.10	protein_coding	NA	NA	Low	0	0	7	0	0	0	0	0	0	0	0	0	0
chr4:3253207-3253482(+)	276	MSANTD1	ENSG00000188981.10	protein_coding	hsa_circ_0126198	hsa_circ_20769	Low	0	2	0	0	0	0	0	0	0	0	0	0	0
chr4:5640514-5665649(-)	25136	EVC2	ENSG00000173040.12	protein_coding	hsa_circ_0069055	NA	Low	2	0	0	1	0	0	0	0	0	0	0	0	0
chr4:5663107-5665649(-)	2543	EVC2	ENSG00000173040.12	protein_coding	hsa_circ_0004228	hsa_circ_06006	Low	3	2	1	1	0	0	0	0	0	0	0	0	0
chr4:6347846-6381094(-)	33249	PPP2R2C	ENSG00000074211.13	protein_coding	hsa_circ_0069084	hsa_circ_10413	Low	0	1	2	5	0	0	0	0	0	0	0	0	0
chr4:6372523-6425741(-)	53219	PPP2R2C	ENSG00000074211.13	protein_coding	hsa_circ_0126790	NA	Low	0	0	0	7	0	0	0	0	0	0	0	0	0
chr4:6842067-6858506(+)	16440	KIAA0232	ENSG00000170871.11	protein_coding	hsa_circ_0126836	hsa_circ_14037	Low	0	0	2	0	0	0	0	0	0	0	0	0	0
chr4:6923373-6924111(+)	739	TBC1D14	ENSG00000132405.18	protein_coding	hsa_circ_0001394	hsa_circ_00063	Low	4	2	0	2	0	0	0	0	0	0	0	0	0
chr4:6923373-6967424(+)	44052	TBC1D14	ENSG00000132405.18	protein_coding	hsa_circ_0069101	hsa_circ_26559	Low	1	2	0	1	0	0	0	0	0	0	1	0	6
chr4:6994184-7001251(+)	7068	TBC1D14	ENSG00000132405.18	protein_coding	hsa_circ_0006681	hsa_circ_16231	Low	1	3	0	4	0	0	0	0	0	0	0	0	0
chr4:6996325-7004924(+)	8600	TBC1D14	ENSG00000132405.18	protein_coding	hsa_circ_0003201	hsa_circ_10835	Low	1	2	0	0	0	0	0	0	0	0	0	0	0
chr4:7868622-7872080(-)	3459	AFAP1	ENSG00000196526.10	protein_coding	hsa_circ_0069152	hsa_circ_21029	High	10	18	4	10	7	8	11	3	7	8	1	7	2
chr4:10097711-10103986(-)	6276	WDR1	ENSG00000071127.16	protein_coding	hsa_circ_0003550	hsa_circ_10294	High	5	5	3	7	8	8	9	12	0	0	3	1	0
chr4:15007305-15033211(+)	25907	CPEB2	ENSG00000137449.15	protein_coding	hsa_circ_0069224	NA	High	0	1	8	0	1	1	5	10	0	0	0	0	0
chr4:15625252-15644708(-)	19457	FBXL5	ENSG00000118564.14	protein_coding	hsa_circ_0069227	hsa_circ_04692	High	3	2	12	7	5	5	9	11	1	7	3	3	0
chr4:15630666-15644708(-)	14043	FBXL5	ENSG00000118564.14	protein_coding	hsa_circ_0125597	hsa_circ_01337	Low	0	2	0	0	0	0	0	0	0	0	0	0	0
chr4:17814853-17815358(+)	506	NCAPG	ENSG00000109805.9	protein_coding	hsa_circ_0001395	hsa_circ_31226	High	1	4	0	2	7	7	3	2	0	0	0	0	0
chr4:24873681-24876697(-)	3017	CCDC149	ENSG00000181982.18	protein_coding	hsa_circ_0069334	NA	Low	0	2	0	0	2	2	0	2	0	0	0	0	0
chr4:25127264-25159107(-)	31844	SEPSECS	ENSG00000109618.11	protein_coding	hsa_circ_0069335	hsa_circ_03752	Low	0	3	0	2	0	7	3	1	0	0	0	0	0
chr4:32146053-32158081(+)	12029	NA	NA	NA	NA	NA	High	2	2	0	11	7	12	16	9	0	0	0	0	0
chr4:36158730-36193647(-)	34918	ARAP2	ENSG00000047365.11	protein_coding	hsa_circ_0126209	NA	Low	2	0	0	0	0	0	0	0	0	0	0	0	0
chr4:36228582-36229645(-)	1064	ARAP2	ENSG00000047365.11	protein_coding	hsa_circ_0069399	hsa_circ_23090	High	0	0	0	4	3	5	9	3	0	0	0	0	0
chr4:37631385-37638504(-)	7120	RELL1	ENSG00000181826.9	protein_coding	hsa_circ_0001400	hsa_circ_08846	High	6	3	6	0	24	30	17	31	0	1	0	1	4
chr4:38089932-38103157(+)	13226	TBC1D1	ENSG00000065882.15	protein_coding	hsa_circ_0001402	hsa_circ_29251	High	2	4	6	7	6	7	16	6	0	0	0	0	0
chr4:38905522-38905861(+)	340	FAM114A1	ENSG00000197712.11	protein_coding	hsa_circ_0069435	NA	Low	0	0	5	0	0	0	0	0	0	0	0	0	0
chr4:39081103-39086727(+)	5625	KLHL5	ENSG00000109790.16	protein_coding	hsa_circ_0069447	NA	Low	2	0	0	0	0	0	0	0	0	0	0	0	0
chr4:39326563-39327756(-)	1194	RFC1	ENSG00000035928.14	protein_coding	hsa_circ_0001403	hsa_circ_17016	Low	2	0	0	0	0	0	3	3	0	0	1	0	4
chr4:39737420-39755739(+)	18320	UBE2K	ENSG00000078140.13	protein_coding	hsa_circ_0009154	hsa_circ_32828	High	0	0	13	2	0	5	1	3	0	0	0	0	0
chr4:39737420-39774933(+)	37514	UBE2K	ENSG00000078140.13	protein_coding	hsa_circ_0002590	hsa_circ_08524	Low	0	1	2	1	4	5	2	3	0	4	0	2	1
chr4:39774834-39777810(+)	2977	UBE2K	ENSG00000078140.13	protein_coding	hsa_circ_0008159	hsa_circ_29820	Low	0	2	0	0	0	0	0	0	0	0	0	0	0
chr4:39872986-39890364(-)	17379	PDS5A	ENSG00000121892.14	protein_coding	hsa_circ_0126306	hsa_circ_29001	Low	0	1	0	2	0	5	0	1	0	0	0	0	0
chr4:39900426-39902460(-)	2035	PDS5A	ENSG00000121892.14	protein_coding	hsa_circ_0069524	hsa_circ_16336	Low	2	1	0	0	0	0	0	0	0	0	0	0	0
chr4:41661420-41671594(+)	10175	LIMCH1	ENSG00000064042.17	protein_coding	hsa_circ_0004124	hsa_circ_18513	High	7	0	9	1	0	0	0	0	0	0	0	0	0
chr4:42018111-42023384(+)	5274	SLC30A9	ENSG00000014824.13	protein_coding	hsa_circ_0069594	hsa_circ_15189	Low	0	0	0	3	3	0	1	1	0	0	0	0	0
chr4:42020416-42023384(+)	2969	SLC30A9	ENSG00000014824.13	protein_coding	hsa_circ_0069596	hsa_circ_02898	Low	4	2	0	0	0	0	0	4	0	3	2	0	0
chr4:47903193-47905346(-)	2154	NFXL1	ENSG00000170448.11	protein_coding	hsa_circ_0008828	hsa_circ_05435	Low	0	2	0	0	0	0	0	0	0	0	0	0	0
chr4:48369849-48383784(+)	13936	SLAIN2	ENSG00000109171.14	protein_coding	hsa_circ_0126525	hsa_circ_10409	High	12	25	13	8	17	12	13	17	8	1	4	0	4
chr4:48369849-48394653(+)	24805	SLAIN2	ENSG00000109171.14	protein_coding	hsa_circ_0126526	NA	Low	0	2	0	1	2	5	3	2	0	0	0	0	0
chr4:48553215-48557118(-)	3904	FRYL	ENSG00000075539.13	protein_coding	NA	NA	Low	2	0	0	0	0	0	0	0	0	0	0	0	0
chr4:51848205-51877854(+)	29650	DCUN1D4	ENSG00000109184.14	protein_coding	hsa_circ_0126569	NA	Low	0	0	6	1	0	0	0	0	0	0	0	0	0
chr4:51863437-51877854(+)	14418	DCUN1D4	ENSG00000109184.14	protein_coding	hsa_circ_0001410	hsa_circ_09069	High	3	4	0	0	3	2	6	12	0	5	0	7	11
chr4:51863437-51886638(+)	23202	DCUN1D4	ENSG00000109184.14	protein_coding	hsa_circ_0007928	hsa_circ_18549	High	2	2	1	0	0	10	9	8	0	1	4	6	2
chr4:51863437-51891851(+)	28415	DCUN1D4	ENSG00000109184.14	protein_coding	hsa_circ_0007646	hsa_circ_03523	High	13	13	9	18	9	8	14	32	0	1	7	2	17
chr4:51863437-51899378(+)	35942	DCUN1D4	ENSG00000109184.14	protein_coding	hsa_circ_0069718	hsa_circ_25683	High	4	3	8	9	0	7	12	7	0	0	0	0	2
chr4:52626018-52631144(-)	5127	USP46	ENSG00000109189.12	protein_coding	hsa_circ_0069725	hsa_circ_18899	Low	0	0	0	2	0	0	0	0	0	0	0	0	0
chr4:53383773-53389873(+)	6101	FIP1L1	ENSG00000145216.15	protein_coding	hsa_circ_0001411	hsa_circ_08125	High	3	0	0	6	4	5	5	3	0	0	0	0	0
chr4:53383773-53428183(+)	44411	FIP1L1	ENSG00000145216.15	protein_coding	hsa_circ_0069740	hsa_circ_21744	Low	0	3	0	0	0	0	0	0	0	0	0	0	0
chr4:53399730-53428183(+)	28454	FIP1L1	ENSG00000145216.15	protein_coding	hsa_circ_0005912	hsa_circ_20635	High	4	2	2	4	0	1	5	3	0	0	0	6	0
chr4:53414615-53428183(+)	13569	FIP1L1	ENSG00000145216.15	protein_coding	hsa_circ_0007476	hsa_circ_18069	High	1	2	1	7	2	2	22	7	3	3	0	0	2
chr4:53425872-53428183(+)	2312	FIP1L1	ENSG00000145216.15	protein_coding	hsa_circ_0069748	hsa_circ_06576	Low	1	2	0	3	3	5	1	4	0	0	0	0	0
chr4:55411614-55417985(+)	6372	TMEM165	ENSG00000134851.12	protein_coding	hsa_circ_0001414	hsa_circ_28839	High	4	7	3	6	9	21	21	25	15	10	4	12	9
chr4:71236576-71255399(+)	18824	SLC4A4	ENSG00000080493.13	protein_coding	hsa_circ_0069922	hsa_circ_10342	Low	1	2	0	0	0	0	0	0	0	0	0	0	0
chr4:71339370-71357187(+)	17818	SLC4A4	ENSG00000080493.13	protein_coding	hsa_circ_0008676	hsa_circ_09091	Low	2	0	0	0	0	0	0	0	0	0	0	0	0
chr4:73090667-73092300(-)	1634	ANKRD17	ENSG00000132466.17	protein_coding	hsa_circ_0007883	hsa_circ_01636	High	7	10	2	4	25	18	19	19	0	0	0	0	0
chr4:73118688-73125312(-)	6625	ANKRD17	ENSG00000132466.17	protein_coding	hsa_circ_0004148	hsa_circ_16503	High	3	0	14	3	0	5	0	0	3	0	0	0	1
chr4:73135117-73177533(-)	42417	ANKRD17	ENSG00000132466.17	protein_coding	hsa_circ_0069957	hsa_circ_07141	Low	2	2	3	0	0	0	0	0	0	0	0	0	0
chr4:74174506-74175403(+)	898	MTHFD2L	ENSG00000163738.18	protein_coding	hsa_circ_0069977	NA	Low	0	2	0	0	0	0	0	0	0	0	0	0	0
chr4:74174506-74181791(+)	7286	MTHFD2L	ENSG00000163738.18	protein_coding	hsa_circ_0069979	hsa_circ_04941	Low	0	2	0	0	0	3	0	0	0	0	0	0	0
chr4:74174506-74201370(+)	26865	MTHFD2L	ENSG00000163738.18	protein_coding	hsa_circ_0069981	hsa_circ_22527	Low	5	3	2	1	0	0	0	0	0	0	4	2	3
chr4:74174506-74225394(+)	50889	MTHFD2L	ENSG00000163738.18	protein_coding	hsa_circ_0069982	hsa_circ_17824	High	4	14	4	10	0	0	0	0	7	2	9	8	11
chr4:74199794-74225394(+)	25601	MTHFD2L	ENSG00000163738.18	protein_coding	hsa_circ_0069987	hsa_circ_19312	Low	0	4	0	0	0	0	0	0	0	0	0	0	0
chr4:74330198-74335832(-)	5635	NA	NA	NA	NA	NA	Low	0	0	0	2	0	0	0	0	0	0	0	0	0
chr4:75648639-75655870(-)	7232	G3BP2	ENSG00000138757.14	protein_coding	hsa_circ_0006977	hsa_circ_14816	Low	2	0	0	0	0	1	1	4	3	7	0	0	0
chr4:76124649-76144473(-)	19825	NUP54	ENSG00000138750.14	protein_coding	hsa_circ_0070033	hsa_circ_10364	High	2	3	3	0	1	9	4	8	0	0	0	0	0
chr4:76134175-76144473(-)	10299	NUP54	ENSG00000138750.14	protein_coding	hsa_circ_0070039	hsa_circ_29866	High	5	16	6	9	11	21	12	26	0	0	0	0	0
chr4:76144149-76144473(-)	325	NUP54	ENSG00000138750.14	protein_coding	hsa_circ_0070040	hsa_circ_05467	Low	2	1	3	7	3	4	3	4	0	0	0	0	0
chr4:76738761-76741926(+)	3166	SHROOM3	ENSG00000138771.14	protein_coding	hsa_circ_0070049	hsa_circ_26637	Low	4	2	3	2	0	0	0	0	0	0	0	0	0
chr4:76996425-77030970(+)	34546	SEPT11	ENSG00000138758.11	protein_coding	hsa_circ_0070057	hsa_circ_11191	Low	0	0	0	3	0	0	0	0	0	0	0	0	0
chr4:77048449-77066405(-)	17957	CCNI	ENSG00000118816.9	protein_coding	hsa_circ_0008414	hsa_circ_18772	Low	0	3	0	0	0	0	0	0	0	0	0	0	0
chr4:77773081-77776392(-)	3312	CNOT6L	ENSG00000138767.12	protein_coding	hsa_circ_0006168	hsa_circ_23943	High	8	4	0	0	4	2	8	7	0	0	0	0	0
chr4:78412969-78419063(+)	6095	FRAS1	ENSG00000138759.17	protein_coding	NA	NA	Low	3	0	0	0	0	0	0	0	0	0	0	0	0
chr4:78826037-78851056(+)	25020	BMP2K	ENSG00000138756.17	protein_coding	hsa_circ_0070190	hsa_circ_31036	Low	0	1	0	2	1	0	5	4	0	0	0	0	0
chr4:78842385-78878891(+)	36507	BMP2K	ENSG00000138756.17	protein_coding	NA	NA	Low	0	0	0	3	0	0	0	0	0	0	0	0	0
chr4:82844386-82848977(-)	4592	SEC31A	ENSG00000138674.16	protein_coding	hsa_circ_0127079	hsa_circ_25715	Low	0	0	8	0	0	0	0	0	0	0	0	0	0
chr4:82874611-82881940(-)	7330	SEC31A	ENSG00000138674.16	protein_coding	hsa_circ_0003716	hsa_circ_30585	Low	0	1	0	2	0	0	0	0	0	0	0	0	0
chr4:82878730-82880922(-)	2193	SEC31A	ENSG00000138674.16	protein_coding	hsa_circ_0070253	hsa_circ_32032	Low	0	3	0	0	0	0	0	0	0	0	0	0	0
chr4:82930943-82946474(-)	15532	LIN54	ENSG00000189308.10	protein_coding	hsa_circ_0127102	hsa_circ_10107	High	2	1	0	2	5	9	2	2	0	6	0	10	3
chr4:82970327-82979006(-)	8680	LIN54	ENSG00000189308.10	protein_coding	hsa_circ_0003148	hsa_circ_26104	Low	0	5	0	0	0	2	2	3	2	0	0	0	0
chr4:84879406-84898597(-)	19192	WDFY3	ENSG00000163625.15	protein_coding	NA	NA	High	0	0	0	5	5	0	2	3	0	0	0	0	0
chr4:84896911-84932363(-)	35453	WDFY3	ENSG00000163625.15	protein_coding	hsa_circ_0002221	hsa_circ_00383	Low	0	0	10	0	0	0	0	0	0	0	0	0	0
chr4:86632822-86635371(+)	2550	PTPN13	ENSG00000163629.12	protein_coding	NA	NA	Low	0	0	2	0	0	0	0	0	0	0	0	0	0
chr4:86772778-86775652(+)	2875	PTPN13	ENSG00000163629.12	protein_coding	hsa_circ_0007324	hsa_circ_08812	High	3	0	0	2	9	3	5	7	0	0	0	0	0
chr4:87046166-87047594(+)	1429	AFF1	ENSG00000172493.20	protein_coding	hsa_circ_0001423	hsa_circ_27820	High	0	3	4	0	9	2	2	7	4	0	2	0	13
chr4:87084120-87091829(+)	7710	AFF1	ENSG00000172493.20	protein_coding	hsa_circ_0070382	hsa_circ_19491	Low	0	2	0	2	0	0	0	0	2	0	0	0	0
chr4:87159458-87195690(-)	36233	NA	NA	NA	hsa_circ_0127235	NA	Low	4	0	0	2	0	0	0	0	0	0	0	0	0
chr4:87163558-87195690(-)	32133	KLHL8	ENSG00000145332.13	protein_coding	hsa_circ_0127236	NA	High	0	2	0	0	0	3	6	0	0	0	10	4	0
chr4:87178477-87195690(-)	17214	KLHL8	ENSG00000145332.13	protein_coding	hsa_circ_0005384	hsa_circ_29220	Low	3	0	0	0	0	0	0	0	0	0	0	0	0
chr4:87195324-87195690(-)	367	KLHL8	ENSG00000145332.13	protein_coding	hsa_circ_0002538	hsa_circ_14460	High	2	5	8	1	6	2	1	1	7	12	5	10	9
chr4:87438277-87454455(+)	16179	NUDT9	ENSG00000170502.12	protein_coding	hsa_circ_0070396	NA	Low	2	0	0	0	0	0	0	0	0	0	0	0	0
chr4:88107184-88121792(-)	14609	ABCG2	ENSG00000118777.10	protein_coding	NA	NA	Low	0	2	0	5	0	0	0	0	4	0	0	0	0
chr4:89008951-89029649(-)	20699	FAM13A	ENSG00000138640.14	protein_coding	hsa_circ_0127303	NA	Low	0	0	0	4	0	0	0	0	0	0	0	0	0
chr4:94573351-94586444(+)	13094	PDLIM5	ENSG00000163110.14	protein_coding	hsa_circ_0070467	hsa_circ_23778	Low	2	0	0	3	0	0	0	0	0	0	0	0	0
chr4:94575616-94586444(+)	10829	PDLIM5	ENSG00000163110.14	protein_coding	NA	NA	Low	0	2	0	0	0	0	0	0	0	0	0	0	0
chr4:94585565-94586444(+)	880	PDLIM5	ENSG00000163110.14	protein_coding	hsa_circ_0070470	NA	Low	0	7	0	2	0	0	0	0	0	0	0	0	0
chr4:94585565-94618191(+)	32627	PDLIM5	ENSG00000163110.14	protein_coding	hsa_circ_0070471	hsa_circ_27808	Low	2	2	0	0	0	0	0	0	0	0	0	0	0
chr4:94875831-94899050(+)	23220	BMPR1B	ENSG00000138696.10	protein_coding	hsa_circ_0127359	NA	Low	0	1	0	2	0	0	0	0	0	0	0	0	0
chr4:95104408-95131512(+)	27105	BMPR1B	ENSG00000138696.10	protein_coding	hsa_circ_0070476	hsa_circ_19780	Low	0	2	3	0	0	0	0	0	0	0	0	0	0
chr4:98379017-98387503(+)	8487	RAP1GDS1	ENSG00000138698.14	protein_coding	NA	NA	Low	0	0	8	0	0	0	0	0	0	0	0	0	0
chr4:98404477-98421394(+)	16918	RAP1GDS1	ENSG00000138698.14	protein_coding	hsa_circ_0070482	hsa_circ_02980	Low	4	0	0	0	0	0	0	0	0	0	0	0	0
chr4:102525512-102537956(+)	12445	NFKB1	ENSG00000109320.11	protein_coding	hsa_circ_0008012	hsa_circ_31891	Low	0	3	2	1	0	1	5	2	0	0	0	0	0
chr4:102689574-102714561(-)	24988	MANBA	ENSG00000109323.8	protein_coding	hsa_circ_0070533	NA	Low	0	3	0	0	0	0	0	0	0	0	0	0	0
chr4:102714438-102726683(-)	12246	MANBA	ENSG00000109323.8	protein_coding	hsa_circ_0001432	hsa_circ_30205	Low	0	0	0	3	1	3	5	1	1	0	0	3	2
chr4:105233897-105237351(+)	3455	TET2	ENSG00000168769.12	protein_coding	hsa_circ_0070562	hsa_circ_19946	High	4	3	4	10	11	4	18	16	0	0	0	0	0
chr4:105717593-105729499(+)	11907	GSTCD	ENSG00000138780.14	protein_coding	hsa_circ_0007860	hsa_circ_15167	Low	3	0	0	0	1	0	11	0	0	0	0	0	0
chr4:106171095-106212835(-)	41741	TBCK	ENSG00000145348.16	protein_coding	hsa_circ_0007540	hsa_circ_27092	Low	1	0	7	0	0	0	0	0	0	0	0	0	0
chr4:107682015-107694006(-)	11992	PAPSS1	ENSG00000138801.8	protein_coding	hsa_circ_0005965	hsa_circ_14530	High	3	0	4	2	3	6	6	6	0	0	0	0	0
chr4:107682015-107701285(-)	19271	PAPSS1	ENSG00000138801.8	protein_coding	hsa_circ_0006935	hsa_circ_12839	High	5	1	6	4	5	6	5	6	0	0	0	0	0
chr4:109491327-109494856(+)	3530	SEC24B	ENSG00000138802.11	protein_coding	hsa_circ_0001436	hsa_circ_08663	High	2	1	0	1	3	13	5	10	2	9	0	0	3
chr4:109491327-109506512(+)	15186	SEC24B	ENSG00000138802.11	protein_coding	hsa_circ_0070635	NA	Low	0	2	0	0	0	0	0	0	0	0	0	0	0
chr4:109530289-109531522(+)	1234	SEC24B	ENSG00000138802.11	protein_coding	hsa_circ_0007184	hsa_circ_07414	Low	2	0	4	0	0	0	0	0	0	0	0	0	0
chr4:112562371-112585725(-)	23355	ZGRF1	ENSG00000138658.15	protein_coding	hsa_circ_0070680	hsa_circ_30538	High	6	5	4	4	9	8	13	6	5	9	1	0	2
chr4:112562371-112589874(-)	27504	ZGRF1	ENSG00000138658.15	protein_coding	hsa_circ_0125030	hsa_circ_01573	Low	0	3	0	0	0	3	2	4	0	0	0	0	0
chr4:112606008-112636850(-)	30843	ZGRF1	ENSG00000138658.15	protein_coding	NA	NA	Low	2	0	0	0	0	0	0	0	0	0	0	0	0
chr4:113661713-113679496(-)	17784	CAMK2D	ENSG00000145349.16	protein_coding	hsa_circ_0125122	NA	Low	0	0	0	2	0	0	0	0	0	0	0	0	0
chr4:119239218-119273708(+)	34491	USP53	ENSG00000145390.11	protein_coding	hsa_circ_0070771	NA	Low	0	1	0	6	0	0	0	0	0	0	0	0	0
chr4:119245337-119248882(+)	3546	USP53	ENSG00000145390.11	protein_coding	hsa_circ_0006558	hsa_circ_17589	High	0	3	6	0	0	7	0	0	0	0	0	0	0
chr4:119245337-119273708(+)	28372	USP53	ENSG00000145390.11	protein_coding	hsa_circ_0070774	hsa_circ_15552	Low	3	2	0	3	0	0	0	0	0	0	0	0	0
chr4:120777188-120821345(-)	44158	PRDM5	ENSG00000138738.10	protein_coding	hsa_circ_0125187	NA	Low	0	0	2	5	0	0	0	0	0	0	0	0	0
chr4:122170615-122175914(+)	5300	KIAA1109	ENSG00000138688.15	protein_coding	hsa_circ_0125205	NA	Low	0	2	0	0	0	0	0	0	0	0	0	0	0
chr4:122927634-122979386(+)	51753	SPATA5	ENSG00000145375.7	protein_coding	hsa_circ_0125233	NA	High	0	3	8	1	2	5	0	3	3	1	0	0	0
chr4:127643521-127687867(+)	44347	INTU	ENSG00000164066.12	protein_coding	hsa_circ_0070905	hsa_circ_32884	Low	0	3	0	0	0	0	0	0	0	0	0	0	0
chr4:127669036-127687867(+)	18832	INTU	ENSG00000164066.12	protein_coding	hsa_circ_0003390	hsa_circ_07919	Low	0	2	0	0	0	0	0	0	0	0	0	0	0
chr4:128074460-128077962(+)	3503	LARP1B	ENSG00000138709.17	protein_coding	hsa_circ_0001438	hsa_circ_25298	High	3	8	6	12	7	20	39	20	3	1	2	0	3
chr4:128074460-128082305(+)	7846	LARP1B	ENSG00000138709.17	protein_coding	hsa_circ_0007619	hsa_circ_05562	High	4	4	8	5	11	10	6	11	3	4	0	4	0
chr4:128074460-128098330(+)	23871	LARP1B	ENSG00000138709.17	protein_coding	hsa_circ_0070935	hsa_circ_20512	High	2	0	0	2	10	2	3	8	0	0	0	0	0
chr4:128091001-128091512(+)	512	LARP1B	ENSG00000138709.17	protein_coding	hsa_circ_0070939	NA	Low	0	2	0	2	3	2	0	0	0	0	0	0	0
chr4:128831733-128843038(+)	11306	JADE1	ENSG00000077684.15	protein_coding	hsa_circ_0070946	hsa_circ_27832	Low	0	2	0	4	0	0	0	0	0	0	0	0	0
chr4:128831733-128852268(+)	20536	JADE1	ENSG00000077684.15	protein_coding	hsa_circ_0006563	hsa_circ_01266	Low	0	0	4	4	0	0	0	0	0	0	0	0	0
chr4:128936655-129003876(-)	67222	SCLT1	ENSG00000151466.11	protein_coding	hsa_circ_0125323	NA	High	1	2	4	1	9	0	5	9	0	0	0	0	0
chr4:128992167-129003876(-)	11710	SCLT1	ENSG00000151466.11	protein_coding	hsa_circ_0001439	hsa_circ_23944	High	10	10	0	7	32	38	41	37	2	8	4	11	6
chr4:138214585-138223324(-)	8740	SLC7A11	ENSG00000151012.13	protein_coding	NA	NA	Low	1	3	0	0	0	0	0	0	0	0	0	0	0
chr4:138214585-138236451(-)	21867	SLC7A11	ENSG00000151012.13	protein_coding	hsa_circ_0070980	hsa_circ_00490	Low	2	1	0	1	0	0	0	0	0	0	0	0	0
chr4:138214585-138242061(-)	27477	SLC7A11	ENSG00000151012.13	protein_coding	hsa_circ_0125356	NA	Low	2	5	0	0	0	0	0	0	0	0	0	0	0
chr4:139067684-139073567(-)	5884	ELF2	ENSG00000109381.19	protein_coding	hsa_circ_0070985	NA	Low	1	0	0	2	0	0	0	0	0	0	0	0	0
chr4:139889357-139890967(-)	1611	MAML3	ENSG00000196782.12	protein_coding	hsa_circ_0125392	hsa_circ_26779	High	3	11	3	8	1	0	2	3	0	0	0	0	0
chr4:142082031-142145996(-)	63966	INPP4B	ENSG00000109452.12	protein_coding	hsa_circ_0071023	hsa_circ_10617	Low	0	0	0	2	0	0	0	0	0	0	0	0	0
chr4:142305458-142305537(-)	80	INPP4B	ENSG00000109452.12	protein_coding	NA	NA	Low	0	0	0	2	0	0	0	0	0	0	0	0	0
chr4:142305458-142405324(-)	99867	INPP4B	ENSG00000109452.12	protein_coding	NA	NA	Low	0	2	0	0	0	0	0	0	0	0	0	0	0
chr4:142402938-142462726(-)	59789	INPP4B	ENSG00000109452.12	protein_coding	hsa_circ_0071037	hsa_circ_03791	High	16	15	19	15	7	18	9	9	0	0	0	0	0
chr4:142429173-142462726(-)	33554	INPP4B	ENSG00000109452.12	protein_coding	NA	NA	Low	1	1	3	0	2	0	2	4	0	0	0	0	0
chr4:142431267-142431343(-)	77	INPP4B	ENSG00000109452.12	protein_coding	NA	NA	Low	0	3	0	0	1	3	6	0	0	0	0	0	0
chr4:142725839-142734511(-)	8673	INPP4B	ENSG00000109452.12	protein_coding	hsa_circ_0125417	NA	Low	2	0	0	0	0	0	0	0	0	0	0	0	0
chr4:143543509-143543972(+)	464	SMARCA5	ENSG00000153147.5	protein_coding	hsa_circ_0001445	hsa_circ_06025	High	25	21	16	16	74	72	131	109	13	4	22	20	20
chr4:145159503-145171720(-)	12218	OTUD4	ENSG00000164164.15	protein_coding	hsa_circ_0125443	NA	Low	0	0	0	3	0	0	0	0	0	0	0	0	0
chr4:145823422-145849561(-)	26140	ZNF827	ENSG00000151612.15	protein_coding	hsa_circ_0001447	hsa_circ_20709	Low	2	3	0	0	0	0	0	0	0	0	0	0	0
chr4:145870245-145903215(-)	32971	ZNF827	ENSG00000151612.15	protein_coding	hsa_circ_0071088	hsa_circ_07054	Low	2	0	4	0	0	0	0	0	0	0	0	0	0
chr4:147642787-147668645(-)	25859	PRMT9	ENSG00000164169.12	protein_coding	NA	NA	Low	0	4	0	0	0	0	0	0	0	0	0	0	0
chr4:147822727-147822957(+)	231	ARHGAP10	ENSG00000071205.11	protein_coding	hsa_circ_0071099	hsa_circ_22470	High	3	1	0	0	5	3	1	5	0	0	0	0	0
chr4:147854676-147881932(+)	27257	ARHGAP10	ENSG00000071205.11	protein_coding	hsa_circ_0125473	NA	High	2	1	0	6	5	4	11	7	0	0	0	0	0
chr4:147857553-147881932(+)	24380	ARHGAP10	ENSG00000071205.11	protein_coding	hsa_circ_0071106	hsa_circ_22838	High	9	9	4	15	10	7	11	16	0	0	8	6	5
chr4:147939825-147955374(+)	15550	ARHGAP10	ENSG00000071205.11	protein_coding	hsa_circ_0001449	hsa_circ_24658	High	2	6	8	1	30	26	32	47	0	0	0	0	0
chr4:147939825-147966839(+)	27015	ARHGAP10	ENSG00000071205.11	protein_coding	hsa_circ_0007265	hsa_circ_20492	High	1	4	0	2	16	6	2	9	6	0	0	0	0
chr4:147946617-147966839(+)	20223	ARHGAP10	ENSG00000071205.11	protein_coding	hsa_circ_0006473	hsa_circ_05212	High	1	3	0	0	3	15	5	12	0	0	0	0	0
chr4:150102478-150102812(+)	335	DCLK2	ENSG00000170390.15	protein_coding	hsa_circ_0005480	hsa_circ_19578	High	5	5	18	6	0	0	0	0	5	0	5	8	11
chr4:150467673-150491035(-)	23363	LRBA	ENSG00000198589.10	protein_coding	hsa_circ_0006867	hsa_circ_06142	Low	3	0	0	0	4	0	0	1	0	0	0	0	0
chr4:150588048-150599131(-)	11084	LRBA	ENSG00000198589.10	protein_coding	hsa_circ_0004780	hsa_circ_31086	High	2	1	0	0	6	10	0	9	0	0	0	0	0
chr4:150735258-150831976(-)	96719	LRBA	ENSG00000198589.10	protein_coding	hsa_circ_0071176	hsa_circ_26880	Low	2	2	0	2	2	2	5	0	0	0	0	0	0
chr4:150798081-150817257(-)	19177	LRBA	ENSG00000198589.10	protein_coding	hsa_circ_0008618	hsa_circ_09338	High	1	4	0	3	3	8	5	12	0	0	3	0	6
chr4:151174670-151187463(-)	12794	SH3D19	ENSG00000109686.17	protein_coding	hsa_circ_0071261	hsa_circ_09652	Low	2	3	0	0	0	0	0	0	0	0	0	0	0
chr4:152411303-152412529(-)	1227	FBXW7	ENSG00000109670.13	protein_coding	hsa_circ_0001451	hsa_circ_16502	High	27	30	19	33	58	50	51	83	4	12	18	21	15
chr4:152411303-152469988(-)	58686	FBXW7	ENSG00000109670.13	protein_coding	hsa_circ_0125534	NA	Low	0	3	0	1	0	0	0	0	0	0	0	0	0
chr4:159186642-159241368(+)	54727	RAPGEF2	ENSG00000109756.8	protein_coding	hsa_circ_0125669	NA	Low	0	2	0	0	0	0	0	0	0	0	0	0	0
chr4:163507033-163526952(+)	19920	NA	NA	NA	NA	NA	Low	2	0	0	0	0	0	0	0	0	0	0	0	0
chr4:165219934-165263359(+)	43426	KLHL2	ENSG00000109466.13	protein_coding	hsa_circ_0071375	hsa_circ_31583	High	1	6	0	1	5	1	2	3	0	0	0	0	0
chr4:168890922-168903906(+)	12985	PALLD	ENSG00000129116.17	protein_coding	hsa_circ_0006358	hsa_circ_14322	Low	0	3	0	0	0	0	0	0	0	2	5	0	1
chr4:169155480-169156679(-)	1200	SH3RF1	ENSG00000154447.14	protein_coding	hsa_circ_0071422	NA	Low	0	4	1	1	3	1	1	4	0	2	0	0	2
chr4:169477124-169556095(-)	78972	NEK1	ENSG00000137601.15	protein_coding	hsa_circ_0071430	hsa_circ_23508	Low	0	0	7	2	0	0	0	0	0	0	0	0	0
chr4:173247984-173304118(+)	56135	GALNT7	ENSG00000109586.11	protein_coding	NA	NA	Low	0	2	0	0	0	0	0	0	0	0	0	0	0
chr4:173384651-173403950(+)	19300	NA	NA	NA	hsa_circ_0125797	NA	Low	2	0	0	0	0	3	3	2	0	0	0	0	0
chr4:173795521-173878280(+)	82760	NA	NA	NA	NA	NA	Low	0	0	0	4	0	0	0	0	0	0	0	0	0
chr4:176711499-176729746(-)	18248	VEGFC	ENSG00000150630.3	protein_coding	hsa_circ_0004496	hsa_circ_09229	Low	3	2	0	3	0	0	1	12	0	0	0	0	0
chr4:177353308-177353728(+)	421	NEIL3	ENSG00000109674.3	protein_coding	hsa_circ_0001459	hsa_circ_07536	High	7	6	0	1	0	0	0	0	0	0	0	0	0
chr4:177353308-177360677(+)	7370	NEIL3	ENSG00000109674.3	protein_coding	hsa_circ_0001460	hsa_circ_00262	High	5	12	6	9	6	7	1	9	1	1	4	4	5
chr4:182600924-182673219(+)	72296	TENM3	ENSG00000218336.7	protein_coding	NA	NA	Low	0	0	0	2	0	0	0	0	0	0	0	0	0
chr4:182891349-182915575(-)	24227	DCTD	ENSG00000129187.14	protein_coding	hsa_circ_0005274	hsa_circ_11539	Low	3	1	0	0	0	0	0	0	0	0	0	0	0
chr4:182891403-182894605(-)	3203	DCTD	ENSG00000129187.14	protein_coding	hsa_circ_0004181	hsa_circ_24893	Low	0	2	0	1	0	0	0	0	0	0	0	0	0
chr4:182891403-182915575(-)	24173	DCTD	ENSG00000129187.14	protein_coding	hsa_circ_0002212	hsa_circ_04443	Low	1	1	4	0	0	0	0	0	3	0	0	1	3
chr4:183193599-183209025(+)	15427	WWC2	ENSG00000151718.15	protein_coding	hsa_circ_0003437	hsa_circ_20895	Low	2	0	0	0	0	0	0	0	0	0	0	0	0
chr4:183207953-183209025(+)	1073	WWC2	ENSG00000151718.15	protein_coding	hsa_circ_0003461	hsa_circ_12653	Low	0	3	0	0	0	2	2	0	0	0	0	0	0
chr4:184001325-184011423(+)	10099	STOX2	ENSG00000173320.9	protein_coding	hsa_circ_0071519	hsa_circ_07285	Low	0	2	0	0	0	0	0	0	0	0	0	0	0
chr4:184652023-184678394(+)	26372	PRIMPOL	ENSG00000164306.10	protein_coding	NA	NA	Low	0	0	0	4	0	0	0	0	0	0	0	0	0
chr4:185188951-185191212(-)	2262	CFAP97	ENSG00000164323.12	protein_coding	hsa_circ_0125932	NA	Low	3	0	2	0	0	0	0	0	0	0	0	0	0
chr4:185247294-185267155(+)	19862	SNX25	ENSG00000109762.15	protein_coding	hsa_circ_0004874	hsa_circ_20661	High	8	7	18	10	2	11	10	5	0	8	1	13	9
chr4:185247294-185332759(+)	85466	SNX25	ENSG00000109762.15	protein_coding	hsa_circ_0071554	NA	Low	2	0	0	0	0	0	0	0	0	0	0	0	0
chr4:186628154-186639783(-)	11630	FAT1	ENSG00000083857.13	protein_coding	hsa_circ_0009039	hsa_circ_00340	Low	0	0	0	6	0	0	0	0	0	0	0	0	0
chr4:186663299-186709845(-)	46547	FAT1	ENSG00000083857.13	protein_coding	hsa_circ_0071616	hsa_circ_02663	Low	4	2	1	1	0	0	0	0	0	0	0	0	0
chr4:186706563-186709845(-)	3283	FAT1	ENSG00000083857.13	protein_coding	hsa_circ_0001461	hsa_circ_25951	High	46	69	73	72	0	0	0	0	16	7	15	10	4
chr4:188101056-188105587(-)	4532	TRIML2	ENSG00000179046.8	protein_coding	NA	NA	Low	0	0	11	0	0	0	0	0	0	0	0	0	0
chr5:89998-113448(+)	23451	NA	NA	NA	hsa_circ_0129990	NA	Low	3	0	0	0	0	0	0	0	0	0	0	0	0
chr5:618990-655584(+)	36595	CEP72	ENSG00000112877.7	protein_coding	NA	NA	Low	0	3	1	3	0	0	0	0	0	0	0	0	0
chr5:1057471-1065478(-)	8008	SLC12A7	ENSG00000113504.20	protein_coding	NA	NA	Low	2	3	0	0	0	0	0	0	0	0	0	0	0
chr5:1278641-1282624(-)	3984	TERT	ENSG00000164362.18	protein_coding	hsa_circ_0071705	hsa_circ_22328	Low	0	5	0	0	0	0	0	0	0	0	0	0	0
chr5:6604138-6605408(-)	1271	NSUN2	ENSG00000037474.14	protein_coding	hsa_circ_0001466	hsa_circ_27586	High	3	1	2	0	1	2	1	4	9	1	7	9	0
chr5:6737510-6746427(+)	8918	PAPD7	ENSG00000112941.13	protein_coding	hsa_circ_0008903	hsa_circ_16682	High	0	5	0	0	2	0	0	0	2	2	5	2	2
chr5:10213491-10227647(-)	14157	NA	NA	NA	hsa_circ_0003698	NA	High	0	2	0	0	0	0	0	0	8	0	5	5	4
chr5:10415488-10417404(+)	1917	MARCH6	ENSG00000145495.14	protein_coding	hsa_circ_0001467	hsa_circ_31734	High	3	2	0	0	13	9	15	14	7	8	7	6	12
chr5:13911386-13931244(-)	19859	DNAH5	ENSG00000039139.9	protein_coding	hsa_circ_0128115	hsa_circ_19936	Low	1	2	0	0	0	0	0	0	0	0	0	0	0
chr5:14280322-14297263(+)	16942	TRIO	ENSG00000038382.17	protein_coding	hsa_circ_0071887	NA	Low	0	3	0	0	0	0	0	0	0	0	0	0	0
chr5:14297072-14336727(+)	39656	TRIO	ENSG00000038382.17	protein_coding	hsa_circ_0005631	hsa_circ_23481	Low	2	0	5	2	0	0	0	0	0	0	0	0	0
chr5:14304461-14336727(+)	32267	TRIO	ENSG00000038382.17	protein_coding	hsa_circ_0005311	hsa_circ_10190	Low	0	1	0	4	1	0	3	3	0	0	2	0	2
chr5:14316513-14336727(+)	20215	TRIO	ENSG00000038382.17	protein_coding	hsa_circ_0005260	hsa_circ_08007	High	1	5	8	3	0	6	0	2	0	0	0	2	6
chr5:14330778-14336727(+)	5950	TRIO	ENSG00000038382.17	protein_coding	hsa_circ_0008646	hsa_circ_08496	High	2	0	0	2	5	0	0	1	3	3	0	7	0
chr5:14405848-14420021(+)	14174	TRIO	ENSG00000038382.17	protein_coding	hsa_circ_0008697	hsa_circ_14376	Low	0	0	5	0	0	0	0	0	0	3	1	3	0
chr5:14673642-14681607(+)	7966	OTULIN	ENSG00000154124.4	protein_coding	hsa_circ_0005145	hsa_circ_10035	High	3	1	0	0	3	1	7	9	14	0	2	1	0
chr5:14673642-14693094(+)	19453	OTULIN	ENSG00000154124.4	protein_coding	hsa_circ_0128263	NA	Low	0	1	3	7	1	4	3	4	0	3	4	4	4
chr5:14741827-14751239(-)	9413	ANKH	ENSG00000154122.12	protein_coding	hsa_circ_0071973	NA	Low	0	2	0	0	0	0	0	0	0	0	0	0	0
chr5:14741827-14758598(-)	16772	ANKH	ENSG00000154122.12	protein_coding	hsa_circ_0003057	hsa_circ_26623	Low	0	2	2	4	0	0	0	0	0	4	0	0	4
chr5:16754828-16769203(-)	14376	MYO10	ENSG00000145555.14	protein_coding	NA	NA	Low	3	0	0	2	0	0	0	0	3	2	0	0	3
chr5:16758118-16761546(-)	3429	MYO10	ENSG00000145555.14	protein_coding	hsa_circ_0005555	hsa_circ_17264	Low	1	3	2	0	0	0	0	0	0	0	0	0	0
chr5:16762045-16762637(-)	593	MYO10	ENSG00000145555.14	protein_coding	hsa_circ_0072012	hsa_circ_07192	Low	1	0	0	6	0	0	0	0	0	0	0	0	0
chr5:16763481-16766198(-)	2718	MYO10	ENSG00000145555.14	protein_coding	hsa_circ_0072014	NA	Low	0	0	0	5	0	0	0	0	0	0	0	0	0
chr5:16763481-16779648(-)	16168	MYO10	ENSG00000145555.14	protein_coding	NA	NA	Low	2	0	0	0	0	0	0	0	0	0	0	0	0
chr5:16779545-16783469(-)	3925	MYO10	ENSG00000145555.14	protein_coding	hsa_circ_0128535	hsa_circ_17740	High	11	25	30	19	2	6	2	0	18	9	11	27	24
chr5:31421272-31424471(-)	3200	DROSHA	ENSG00000113360.16	protein_coding	hsa_circ_0005524	hsa_circ_10678	High	7	3	2	2	2	1	10	7	6	2	4	5	2
chr5:31421272-31451640(-)	30369	DROSHA	ENSG00000113360.16	protein_coding	hsa_circ_0072041	hsa_circ_20718	Low	0	2	0	0	0	0	0	0	0	0	0	0	0
chr5:31448547-31451640(-)	3094	DROSHA	ENSG00000113360.16	protein_coding	hsa_circ_0004599	hsa_circ_07191	High	3	4	0	7	0	0	9	3	5	0	1	3	1
chr5:32135572-32143880(-)	8309	GOLPH3	ENSG00000113384.13	protein_coding	hsa_circ_0001470	hsa_circ_14024	High	6	9	9	1	7	9	6	4	4	2	9	8	2
chr5:32268701-32276742(-)	8042	MTMR12	ENSG00000150712.10	protein_coding	hsa_circ_0072081	hsa_circ_27125	High	3	3	0	0	3	10	6	6	0	0	0	0	0
chr5:32379115-32390437(-)	11323	ZFR	ENSG00000056097.15	protein_coding	hsa_circ_0128844	NA	High	1	1	10	0	2	1	8	2	0	0	0	0	0
chr5:34179013-34182867(-)	3855	RP11-1023L17.1	ENSG00000215158.9	transcribed_unprocessed_pseudogene	NA	NA	High	6	0	3	3	18	18	5	11	3	1	0	2	3
chr5:36953618-36962274(+)	8657	NIPBL	ENSG00000164190.16	protein_coding	hsa_circ_0072161	hsa_circ_27228	Low	1	2	0	0	3	0	3	0	0	0	0	0	0
chr5:36953618-36976402(+)	22785	NIPBL	ENSG00000164190.16	protein_coding	hsa_circ_0001472	hsa_circ_06135	High	13	7	6	12	7	12	8	3	7	6	2	12	12
chr5:36982165-36986301(+)	4137	NIPBL	ENSG00000164190.16	protein_coding	hsa_circ_0128921	NA	Low	8	1	4	0	0	0	0	0	0	0	0	0	0
chr5:37114960-37120340(-)	5381	C5orf42	ENSG00000197603.13	protein_coding	hsa_circ_0072202	hsa_circ_28751	Low	4	1	0	0	1	3	0	1	0	0	0	0	0
chr5:37153740-37165671(-)	11932	C5orf42	ENSG00000197603.13	protein_coding	hsa_circ_0004544	hsa_circ_29197	Low	1	2	0	0	0	0	0	0	0	0	0	0	0
chr5:37179361-37181005(-)	1645	C5orf42	ENSG00000197603.13	protein_coding	hsa_circ_0128966	hsa_circ_11148	Low	0	0	0	2	0	0	0	0	0	1	0	4	0
chr5:37187414-37247745(-)	60332	C5orf42	ENSG00000197603.13	protein_coding	hsa_circ_0128977	NA	Low	0	3	0	0	0	0	0	0	0	0	0	0	0
chr5:37317988-37324107(-)	6120	NUP155	ENSG00000113569.15	protein_coding	hsa_circ_0072251	hsa_circ_20001	Low	1	0	0	3	0	0	0	0	0	0	0	0	0
chr5:37325901-37328420(-)	2520	NUP155	ENSG00000113569.15	protein_coding	hsa_circ_0072255	hsa_circ_10477	Low	2	1	0	0	0	0	0	0	3	0	2	2	0
chr5:38510464-38530666(-)	20203	LIFR	ENSG00000113594.9	protein_coding	hsa_circ_0129046	hsa_circ_26844	Low	0	0	0	3	0	0	0	0	12	0	1	4	2
chr5:38523419-38530666(-)	7248	LIFR	ENSG00000113594.9	protein_coding	hsa_circ_0072309	hsa_circ_01687	High	4	0	6	0	0	0	0	0	20	25	23	14	19
chr5:38990949-39003622(-)	12674	RICTOR	ENSG00000164327.12	protein_coding	hsa_circ_0006157	hsa_circ_23280	High	2	10	10	5	4	11	8	3	13	4	6	20	15
chr5:38990949-39021136(-)	30188	RICTOR	ENSG00000164327.12	protein_coding	hsa_circ_0006308	hsa_circ_18318	High	2	0	5	1	1	6	2	0	2	0	3	4	7
chr5:39002535-39021136(-)	18602	RICTOR	ENSG00000164327.12	protein_coding	hsa_circ_0001475	hsa_circ_00782	High	1	5	3	5	3	0	2	0	0	2	3	2	4
chr5:39382618-39388852(-)	6235	DAB2	ENSG00000153071.14	protein_coding	hsa_circ_0002649	hsa_circ_30668	Low	0	2	0	0	0	0	0	0	0	0	0	0	0
chr5:40764514-40777586(-)	13073	PRKAA1	ENSG00000132356.11	protein_coding	hsa_circ_0001478	hsa_circ_10997	High	2	0	0	6	2	1	3	3	0	0	5	0	4
chr5:40852174-40854096(+)	1923	CARD6	ENSG00000132357.13	protein_coding	hsa_circ_0005895	hsa_circ_22021	Low	2	0	1	0	0	0	0	0	0	0	0	0	0
chr5:43161249-43161931(+)	683	ZNF131	ENSG00000172262.11	protein_coding	hsa_circ_0072380	hsa_circ_14208	High	8	5	0	11	13	5	14	21	2	6	14	1	1
chr5:43295752-43297166(-)	1415	HMGCS1	ENSG00000112972.14	protein_coding	hsa_circ_0072391	hsa_circ_24379	Low	2	2	0	0	0	0	0	0	0	0	0	0	0
chr5:43675511-43677806(+)	2296	NNT	ENSG00000112992.16	protein_coding	hsa_circ_0003832	hsa_circ_03439	High	2	3	5	1	1	5	0	3	0	0	0	0	0
chr5:53603452-53604895(+)	1444	NDUFS4	ENSG00000164258.11	protein_coding	hsa_circ_0005593	NA	High	2	0	7	3	5	0	11	3	0	0	0	0	0
chr5:53646233-53658624(+)	12392	NDUFS4	ENSG00000164258.11	protein_coding	hsa_circ_0129114	NA	Low	0	2	4	1	0	0	0	0	0	0	0	0	0
chr5:54154580-54171928(-)	17349	ARL15	ENSG00000185305.10	protein_coding	hsa_circ_0129121	NA	Low	0	1	6	0	0	0	0	0	0	0	0	0	0
chr5:55327716-55328811(+)	1096	SKIV2L2	ENSG00000039123.15	protein_coding	hsa_circ_0002057	hsa_circ_20244	Low	0	3	0	0	0	0	0	0	0	0	0	0	0
chr5:55957209-55960561(-)	3353	IL6ST	ENSG00000134352.19	protein_coding	NA	NA	Low	0	2	0	0	0	0	0	0	0	0	0	0	0
chr5:56856600-56888357(+)	31758	MAP3K1	ENSG00000095015.5	protein_coding	hsa_circ_0129198	NA	Low	0	1	0	3	0	0	0	0	0	0	0	0	0
chr5:56864734-56865977(+)	1244	MAP3K1	ENSG00000095015.5	protein_coding	hsa_circ_0001485	hsa_circ_27020	High	1	4	0	0	27	27	48	54	0	0	2	0	0
chr5:57230846-57231321(+)	476	GPBP1	ENSG00000062194.15	protein_coding	hsa_circ_0001486	hsa_circ_31283	Low	0	0	2	2	0	0	0	0	0	0	0	0	0
chr5:57246300-57249576(+)	3277	GPBP1	ENSG00000062194.15	protein_coding	hsa_circ_0002775	hsa_circ_28523	High	5	1	0	6	3	5	9	4	0	0	0	0	0
chr5:57246300-57251141(+)	4842	GPBP1	ENSG00000062194.15	protein_coding	hsa_circ_0072547	hsa_circ_03597	High	2	5	3	8	25	24	16	26	4	0	6	10	2
chr5:57246300-57261282(+)	14983	GPBP1	ENSG00000062194.15	protein_coding	hsa_circ_0072548	NA	Low	1	0	3	0	0	0	0	0	0	0	0	0	0
chr5:58988493-58993465(-)	4973	PDE4D	ENSG00000113448.16	protein_coding	hsa_circ_0001487	hsa_circ_16003	High	19	14	28	4	0	0	0	0	2	0	6	2	10
chr5:58988493-59038971(-)	50479	PDE4D	ENSG00000113448.16	protein_coding	NA	hsa_circ_06022	Low	3	0	0	1	0	0	0	0	0	0	0	0	0
chr5:59180595-59193536(-)	12942	PDE4D	ENSG00000113448.16	protein_coding	hsa_circ_0072567	hsa_circ_16911	Low	0	2	1	0	0	0	0	0	0	0	0	0	2
chr5:59180595-59215968(-)	35374	PDE4D	ENSG00000113448.16	protein_coding	hsa_circ_0072568	hsa_circ_22672	Low	4	1	0	0	0	0	0	0	2	1	0	4	3
chr5:59468296-59532734(-)	64439	PDE4D	ENSG00000113448.16	protein_coding	hsa_circ_0129236	NA	Low	2	1	0	1	0	0	0	0	0	0	0	0	0
chr5:60638750-60647533(-)	8784	DEPDC1B	ENSG00000035499.12	protein_coding	hsa_circ_0002512	hsa_circ_07838	High	7	3	10	0	12	8	9	14	0	0	0	0	0
chr5:61472681-61473037(+)	357	ZSWIM6	ENSG00000130449.5	protein_coding	hsa_circ_0005399	hsa_circ_28273	High	8	9	13	4	15	4	12	20	0	0	0	0	0
chr5:61472681-61494410(+)	21730	ZSWIM6	ENSG00000130449.5	protein_coding	hsa_circ_0006381	hsa_circ_12479	High	16	9	0	15	2	7	10	18	2	0	3	6	10
chr5:62347130-62350120(+)	2991	KIF2A	ENSG00000068796.16	protein_coding	hsa_circ_0072593	hsa_circ_07946	Low	0	0	0	2	5	0	0	1	0	0	0	0	0
chr5:62449927-62451933(+)	2007	IPO11	ENSG00000086200.16	protein_coding	hsa_circ_0007915	hsa_circ_03226	High	2	7	2	7	0	0	0	0	0	0	0	0	0
chr5:62550367-62561257(+)	10891	IPO11	ENSG00000086200.16	protein_coding	hsa_circ_0001491	hsa_circ_13604	High	3	6	2	0	4	0	1	2	0	1	5	2	8
chr5:62550367-62601848(+)	51482	IPO11	ENSG00000086200.16	protein_coding	hsa_circ_0002107	hsa_circ_16171	Low	0	3	0	0	0	0	0	0	0	4	0	3	2
chr5:65758567-65758826(+)	260	NLN	ENSG00000123213.22	protein_coding	hsa_circ_0072711	hsa_circ_10821	Low	0	2	0	0	0	0	0	0	0	0	0	0	0
chr5:65988635-65994864(+)	6230	ERBB2IP	ENSG00000112851.14	protein_coding	hsa_circ_0001492	hsa_circ_18609	High	21	13	34	30	49	64	63	87	7	6	8	27	12
chr5:65988635-66014725(+)	26091	ERBB2IP	ENSG00000112851.14	protein_coding	hsa_circ_0001493	hsa_circ_14912	High	6	0	0	1	14	22	22	28	0	3	0	0	3
chr5:66021322-66054951(+)	33630	ERBB2IP	ENSG00000112851.14	protein_coding	hsa_circ_0129397	hsa_circ_04312	High	2	1	0	7	0	0	0	0	5	0	0	0	0
chr5:66053406-66054951(+)	1546	ERBB2IP	ENSG00000112851.14	protein_coding	hsa_circ_0072732	hsa_circ_15483	High	6	10	2	0	4	9	7	18	0	0	0	0	0
chr5:69171270-69174409(+)	3140	CCNB1	ENSG00000134057.14	protein_coding	hsa_circ_0072758	NA	Low	0	0	0	6	0	0	0	0	0	0	0	0	0
chr5:69174877-69175537(+)	661	CCNB1	ENSG00000134057.14	protein_coding	hsa_circ_0001495	hsa_circ_29318	High	3	1	0	3	6	11	5	2	14	16	24	7	9
chr5:69191795-69197109(+)	5315	CENPH	ENSG00000153044.9	protein_coding	NA	NA	Low	0	2	0	1	0	0	0	0	0	0	0	0	0
chr5:70433870-70441518(+)	7649	GTF2H2B	ENSG00000226259.10	transcribed_unprocessed_pseudogene	NA	NA	Low	0	3	0	0	0	0	0	0	0	0	0	0	0
chr5:70938839-70946176(+)	7338	SMN1	ENSG00000172062.16	protein_coding	NA	NA	Low	2	0	0	0	0	0	0	4	0	0	0	0	0
chr5:70941389-70942870(+)	1482	SMN1	ENSG00000172062.16	protein_coding	hsa_circ_0002251	hsa_circ_26703	High	0	2	2	0	0	8	0	7	0	0	0	0	0
chr5:71495250-71517452(+)	22203	BDP1	ENSG00000145734.18	protein_coding	hsa_circ_0129471	hsa_circ_14335	Low	0	1	5	2	0	0	0	0	0	0	0	0	0
chr5:71502599-71511151(+)	8553	BDP1	ENSG00000145734.18	protein_coding	hsa_circ_0072892	hsa_circ_11718	Low	3	2	0	6	0	4	1	0	0	0	0	0	0
chr5:71502599-71512428(+)	9830	BDP1	ENSG00000145734.18	protein_coding	hsa_circ_0129477	hsa_circ_20705	High	3	2	0	0	2	4	7	8	0	0	0	0	0
chr5:71509465-71511151(+)	1687	BDP1	ENSG00000145734.18	protein_coding	hsa_circ_0072897	hsa_circ_12579	Low	3	0	0	3	0	0	0	0	0	0	0	0	0
chr5:71509465-71512428(+)	2964	BDP1	ENSG00000145734.18	protein_coding	hsa_circ_0129482	NA	Low	0	0	7	0	0	0	0	0	0	0	0	0	0
chr5:72861808-72865729(+)	3922	TNPO1	ENSG00000083312.17	protein_coding	hsa_circ_0002692	hsa_circ_03028	High	14	7	12	6	12	13	10	15	0	6	8	1	0
chr5:73058433-73077493(+)	19061	FCHO2	ENSG00000157107.13	protein_coding	hsa_circ_0003571	hsa_circ_27723	Low	0	1	0	7	0	4	2	4	0	0	0	0	0
chr5:73074742-73077493(+)	2752	FCHO2	ENSG00000157107.13	protein_coding	hsa_circ_0002490	hsa_circ_04905	High	7	4	7	9	24	22	9	25	4	0	2	0	6
chr5:73078180-73082825(+)	4646	FCHO2	ENSG00000157107.13	protein_coding	hsa_circ_0072979	hsa_circ_26383	Low	0	1	0	6	0	0	0	0	0	0	0	0	0
chr5:73840480-73840760(+)	281	ARHGEF28	ENSG00000214944.9	protein_coding	hsa_circ_0005777	hsa_circ_07007	High	9	5	9	4	0	3	0	3	0	0	0	0	0
chr5:73857656-73911575(+)	53920	ARHGEF28	ENSG00000214944.9	protein_coding	NA	NA	Low	1	1	0	2	0	0	0	0	0	0	0	0	0
chr5:74634684-74636498(-)	1815	ENC1	ENSG00000171617.13	protein_coding	hsa_circ_0006859	hsa_circ_28508	Low	2	3	0	0	0	0	0	0	0	0	0	0	0
chr5:74834426-74841679(-)	7254	FAM169A	ENSG00000198780.11	protein_coding	hsa_circ_0004405	hsa_circ_17697	Low	4	1	1	0	0	0	0	0	0	0	0	0	0
chr5:75343853-75344332(+)	480	HMGCR	ENSG00000113161.15	protein_coding	hsa_circ_0073035	hsa_circ_32748	Low	3	0	0	0	1	1	5	1	0	0	0	0	0
chr5:75379337-75379473(-)	137	COL4A3BP	ENSG00000113163.15	protein_coding	hsa_circ_0129621	NA	Low	0	0	0	5	0	0	0	0	0	0	0	0	0
chr5:75547010-75552591(+)	5582	POLK	ENSG00000122008.15	protein_coding	hsa_circ_0073052	hsa_circ_21329	Low	2	2	0	4	0	0	0	0	0	2	0	2	4
chr5:75685207-75692500(-)	7294	POC5	ENSG00000152359.14	protein_coding	hsa_circ_0073056	hsa_circ_16687	Low	2	0	0	0	0	0	0	0	0	0	0	0	0
chr5:77034418-77039719(+)	5302	AGGF1	ENSG00000164252.12	protein_coding	hsa_circ_0129661	hsa_circ_23106	Low	1	0	4	2	2	2	0	3	0	0	0	0	0
chr5:77449760-77463226(-)	13467	WDR41	ENSG00000164253.12	protein_coding	hsa_circ_0008089	hsa_circ_26902	High	1	2	2	1	10	2	4	19	0	0	0	0	0
chr5:77463095-77464809(-)	1715	WDR41	ENSG00000164253.12	protein_coding	hsa_circ_0001498	hsa_circ_05606	High	7	6	8	0	20	33	23	47	0	0	0	0	0
chr5:78089393-78101025(-)	11633	AP3B1	ENSG00000132842.13	protein_coding	hsa_circ_0129690	hsa_circ_12123	Low	3	1	0	0	0	0	0	0	0	0	0	0	0
chr5:78089393-78129307(-)	39915	AP3B1	ENSG00000132842.13	protein_coding	hsa_circ_0008164	hsa_circ_14173	High	1	2	16	6	3	8	7	6	0	0	4	4	3
chr5:78388837-78459362(+)	70526	SCAMP1	ENSG00000085365.17	protein_coding	NA	NA	Low	3	1	0	0	0	0	0	0	0	0	0	0	0
chr5:78415520-78421960(+)	6441	SCAMP1	ENSG00000085365.17	protein_coding	hsa_circ_0002186	hsa_circ_19915	High	6	4	0	3	5	1	2	11	0	3	3	6	3
chr5:78415520-78459362(+)	43843	SCAMP1	ENSG00000085365.17	protein_coding	NA	NA	Low	0	2	0	0	0	0	0	0	0	0	0	0	0
chr5:78955295-78969192(-)	13898	ARSB	ENSG00000113273.15	protein_coding	hsa_circ_0073119	hsa_circ_27718	Low	0	0	3	0	0	0	0	0	0	0	0	0	0
chr5:79396823-79457018(-)	60196	HOMER1	ENSG00000152413.14	protein_coding	hsa_circ_0073128	hsa_circ_03208	Low	0	3	0	6	1	0	1	3	0	0	0	0	0
chr5:79439010-79457018(-)	18009	HOMER1	ENSG00000152413.14	protein_coding	hsa_circ_0006916	hsa_circ_21738	High	2	14	11	2	9	5	12	13	2	0	0	12	1
chr5:79640851-79669028(+)	28178	PAPD4	ENSG00000164329.13	protein_coding	hsa_circ_0002260	hsa_circ_19511	Low	1	4	4	1	0	3	4	9	0	0	0	0	0
chr5:79656958-79669028(+)	12071	PAPD4	ENSG00000164329.13	protein_coding	hsa_circ_0008517	hsa_circ_29175	High	1	2	0	6	0	0	5	0	0	2	0	0	0
chr5:80449591-80474830(+)	25240	ZFYVE16	ENSG00000039319.16	protein_coding	hsa_circ_0129776	hsa_circ_25467	Low	0	2	0	6	0	0	0	0	0	0	0	0	0
chr5:80678927-80744615(+)	65689	MSH3	ENSG00000113318.9	protein_coding	hsa_circ_0129789	hsa_circ_27682	Low	2	4	0	2	5	2	3	2	0	0	0	0	0
chr5:80725453-80741548(+)	16096	MSH3	ENSG00000113318.9	protein_coding	hsa_circ_0129792	hsa_circ_02154	Low	0	2	0	0	0	0	0	0	0	0	0	0	0
chr5:80725453-80744615(+)	19163	MSH3	ENSG00000113318.9	protein_coding	hsa_circ_0003761	hsa_circ_06228	Low	2	3	0	0	6	2	0	3	0	0	0	0	0
chr5:80767933-80792844(+)	24912	MSH3	ENSG00000113318.9	protein_coding	hsa_circ_0073177	hsa_circ_15317	Low	0	2	0	0	0	0	0	0	0	0	2	0	0
chr5:80775694-80792844(+)	17151	MSH3	ENSG00000113318.9	protein_coding	hsa_circ_0001508	hsa_circ_14013	High	5	5	0	0	4	2	2	6	0	0	0	0	5
chr5:80864813-80889978(+)	25166	NA	NA	NA	NA	NA	Low	0	2	0	0	0	0	0	0	0	0	0	0	0
chr5:87331348-87338091(+)	6744	RASA1	ENSG00000145715.14	protein_coding	hsa_circ_0007507	hsa_circ_23102	Low	3	2	4	1	6	0	4	0	0	0	0	0	0
chr5:87332608-87369900(+)	37293	RASA1	ENSG00000145715.14	protein_coding	NA	NA	Low	0	0	2	0	0	0	0	0	0	0	0	0	0
chr5:87332608-87390929(+)	58322	RASA1	ENSG00000145715.14	protein_coding	NA	NA	Low	0	0	0	2	0	0	0	0	0	0	0	0	0
chr5:88220563-88245792(-)	25230	TMEM161B	ENSG00000164180.13	protein_coding	hsa_circ_0005476	NA	High	2	2	0	1	8	9	3	7	0	0	2	7	0
chr5:93553761-93563463(-)	9703	NR2F1-AS1	ENSG00000237187.8	antisense	hsa_circ_0007747	hsa_circ_23459	Low	0	2	0	0	0	0	0	0	0	0	0	0	0
chr5:94628811-94643435(+)	14625	SLF1	ENSG00000133302.12	protein_coding	hsa_circ_0130036	hsa_circ_07481	Low	0	2	2	0	0	5	1	0	0	0	0	0	0
chr5:94628811-94671008(+)	42198	SLF1	ENSG00000133302.12	protein_coding	hsa_circ_0130039	NA	High	0	0	1	6	0	0	0	0	0	6	0	1	3
chr5:94643273-94654752(+)	11480	SLF1	ENSG00000133302.12	protein_coding	hsa_circ_0130042	hsa_circ_22046	High	1	2	0	0	1	8	0	2	24	22	15	10	28
chr5:95736889-95763620(+)	26732	RHOBTB3	ENSG00000164292.12	protein_coding	hsa_circ_0073434	hsa_circ_27732	Low	0	2	0	0	4	4	9	4	0	0	0	0	0
chr5:95736889-95783963(+)	47075	RHOBTB3	ENSG00000164292.12	protein_coding	hsa_circ_0073435	hsa_circ_28726	High	0	0	0	5	3	1	3	5	0	0	0	0	0
chr5:95755396-95763620(+)	8225	RHOBTB3	ENSG00000164292.12	protein_coding	hsa_circ_0007444	hsa_circ_19124	High	15	13	9	12	80	103	125	105	14	13	9	8	17
chr5:96722639-96729725(+)	7087	CAST	ENSG00000153113.23	protein_coding	hsa_circ_0005153	hsa_circ_19047	Low	1	4	0	0	0	0	0	0	1	0	0	0	2
chr5:96979138-96986670(+)	7533	LNPEP	ENSG00000113441.15	protein_coding	hsa_circ_0001513	hsa_circ_13846	Low	2	0	0	0	0	0	0	0	0	0	0	0	0
chr5:96985080-97028612(+)	43533	LNPEP	ENSG00000113441.15	protein_coding	hsa_circ_0130089	NA	Low	2	0	0	0	0	0	0	0	0	0	0	0	0
chr5:98879552-98881375(-)	1824	CHD1	ENSG00000153922.10	protein_coding	hsa_circ_0130104	NA	Low	1	0	3	3	0	5	4	0	0	0	0	2	0
chr5:98896226-98899705(-)	3480	CHD1	ENSG00000153922.10	protein_coding	hsa_circ_0130109	NA	Low	0	0	0	2	0	0	0	0	0	0	0	0	0
chr5:108867767-108883518(+)	15752	FER	ENSG00000151422.12	protein_coding	hsa_circ_0127494	hsa_circ_00503	Low	1	0	0	4	0	0	0	0	0	0	4	3	0
chr5:108946130-108959347(+)	13218	FER	ENSG00000151422.12	protein_coding	hsa_circ_0003032	hsa_circ_20543	Low	0	0	0	2	0	0	0	0	0	0	0	0	0
chr5:109037422-109100519(+)	63098	FER	ENSG00000151422.12	protein_coding	hsa_circ_0073529	NA	Low	0	0	0	3	0	0	0	0	0	0	0	0	0
chr5:109713520-109716264(+)	2745	MAN2A1	ENSG00000112893.9	protein_coding	hsa_circ_0008058	hsa_circ_25584	High	2	1	5	2	6	8	14	7	10	5	12	6	3
chr5:109713520-109729513(+)	15994	MAN2A1	ENSG00000112893.9	protein_coding	hsa_circ_0001519	hsa_circ_24011	High	2	1	7	4	11	9	10	2	2	10	9	3	5
chr5:112184016-112209982(-)	25967	EPB41L4A	ENSG00000129595.12	protein_coding	hsa_circ_0127578	NA	Low	0	0	2	1	0	0	0	0	0	0	0	0	0
chr5:112234634-112240810(-)	6177	EPB41L4A	ENSG00000129595.12	protein_coding	hsa_circ_0127585	hsa_circ_07177	High	7	3	6	7	0	2	0	7	0	0	0	0	0
chr5:112985835-113001674(+)	15840	DCP2	ENSG00000172795.15	protein_coding	hsa_circ_0073608	hsa_circ_03161	High	0	2	3	10	0	0	8	2	0	0	0	0	0
chr5:112985835-113004077(+)	18243	DCP2	ENSG00000172795.15	protein_coding	hsa_circ_0001520	hsa_circ_08679	Low	4	0	0	1	3	0	3	4	0	0	0	0	0
chr5:113524981-113542503(+)	17523	YTHDC2	ENSG00000047188.15	protein_coding	NA	NA	Low	0	2	0	0	0	0	0	0	0	0	0	0	0
chr5:115866670-115870128(+)	3459	AP3S1	ENSG00000177879.14	protein_coding	hsa_circ_0002919	hsa_circ_02148	High	0	0	7	0	4	0	2	5	0	0	0	0	0
chr5:116091079-116134178(+)	43100	COMMD10	ENSG00000145781.8	protein_coding	NA	NA	Low	3	0	0	0	0	0	0	0	0	0	0	0	0
chr5:118928537-118944649(-)	16113	DTWD2	ENSG00000169570.9	protein_coding	hsa_circ_0004509	hsa_circ_03150	Low	0	2	2	0	0	0	0	0	0	0	0	0	0
chr5:119240419-119244576(+)	4158	DMXL1	ENSG00000172869.14	protein_coding	hsa_circ_0006500	hsa_circ_25671	Low	3	4	0	2	1	2	3	3	5	0	0	0	0
chr5:122019260-122022407(+)	3148	SRFBP1	ENSG00000151304.5	protein_coding	hsa_circ_0127760	hsa_circ_30721	High	11	16	6	6	6	11	7	18	2	0	5	4	11
chr5:123545417-123553147(+)	7731	CSNK1G3	ENSG00000151292.17	protein_coding	NA	NA	Low	1	3	0	0	2	0	4	2	0	0	0	0	0
chr5:123545417-123557564(+)	12148	CSNK1G3	ENSG00000151292.17	protein_coding	hsa_circ_0001522	hsa_circ_08140	High	30	19	48	21	57	57	63	53	36	34	27	30	37
chr5:123545417-123575963(+)	30547	CSNK1G3	ENSG00000151292.17	protein_coding	hsa_circ_0073706	hsa_circ_13576	High	11	5	1	5	13	9	11	9	0	8	5	0	1
chr5:123575885-123575963(+)	79	CSNK1G3	ENSG00000151292.17	protein_coding	NA	NA	Low	0	2	0	1	1	3	2	0	0	0	0	0	0
chr5:124643511-124701269(-)	57759	ZNF608	ENSG00000168916.15	protein_coding	hsa_circ_0073718	hsa_circ_23925	Low	0	4	0	2	0	0	0	0	0	0	0	0	0
chr5:124701014-124701269(-)	256	ZNF608	ENSG00000168916.15	protein_coding	hsa_circ_0001523	hsa_circ_07499	Low	2	0	2	0	0	0	0	0	0	0	0	0	0
chr5:126570782-126584012(-)	13231	ALDH7A1	ENSG00000164904.15	protein_coding	hsa_circ_0073732	NA	Low	0	2	0	0	0	0	0	0	0	0	0	0	0
chr5:126804776-126811898(+)	7123	LMNB1	ENSG00000113368.11	protein_coding	hsa_circ_0007726	hsa_circ_15291	Low	0	3	0	2	1	6	1	3	0	0	0	4	0
chr5:128131067-128141981(+)	10915	SLC12A2	ENSG00000064651.13	protein_coding	hsa_circ_0073762	hsa_circ_22390	High	5	7	9	2	5	4	8	12	0	0	0	0	0
chr5:128131067-128161800(+)	30734	SLC12A2	ENSG00000064651.13	protein_coding	hsa_circ_0127822	hsa_circ_04780	High	2	5	2	1	0	3	2	5	0	0	0	0	0
chr5:128131067-128171746(+)	40680	SLC12A2	ENSG00000064651.13	protein_coding	NA	NA	Low	0	2	0	0	0	0	0	0	0	3	0	0	0
chr5:128138597-128152805(+)	14209	SLC12A2	ENSG00000064651.13	protein_coding	hsa_circ_0006034	hsa_circ_07063	High	3	7	0	3	8	5	19	13	0	0	0	0	0
chr5:131395563-131408207(-)	12645	NA	NA	NA	hsa_circ_0127869	NA	Low	1	2	0	0	0	0	0	0	0	0	0	0	0
chr5:131439581-131492785(-)	53205	RAPGEF6	ENSG00000158987.20	protein_coding	NA	NA	Low	0	0	2	0	0	0	0	0	0	0	0	0	0
chr5:131548047-131604693(-)	56647	RAPGEF6	ENSG00000158987.20	protein_coding	hsa_circ_0073836	NA	Low	0	0	0	2	0	0	0	0	0	2	0	1	3
chr5:131651802-131677872(-)	26071	FNIP1	ENSG00000217128.11	protein_coding	hsa_circ_0073854	NA	High	0	0	8	0	0	0	3	6	0	0	0	0	0
chr5:132591224-132595810(+)	4587	RAD50	ENSG00000113522.13	protein_coding	hsa_circ_0127924	NA	Low	0	2	0	0	0	0	0	0	0	0	0	0	0
chr5:132591224-132604999(+)	13776	RAD50	ENSG00000113522.13	protein_coding	NA	NA	Low	0	3	0	0	0	0	0	0	0	0	0	0	0
chr5:132883340-132885119(-)	1780	AFF4	ENSG00000072364.12	protein_coding	hsa_circ_0007945	hsa_circ_17099	Low	0	0	10	0	0	0	2	0	0	0	0	0	0
chr5:132892164-132897240(-)	5077	AFF4	ENSG00000072364.12	protein_coding	hsa_circ_0073901	hsa_circ_12868	Low	0	2	0	0	0	0	0	0	0	0	0	0	0
chr5:133006759-133022906(-)	16148	ZCCHC10	ENSG00000155329.11	protein_coding	hsa_circ_0003329	NA	Low	0	1	0	4	0	0	0	0	0	0	0	0	0
chr5:133086782-133091374(+)	4593	HSPA4	ENSG00000170606.13	protein_coding	hsa_circ_0073918	NA	Low	0	0	7	0	0	0	0	0	0	0	0	0	0
chr5:134158455-134174022(-)	15568	SKP1	ENSG00000113558.18	protein_coding	hsa_circ_0003711	hsa_circ_20880	Low	0	3	0	0	3	1	0	0	0	0	0	0	0
chr5:134160987-134174022(-)	13036	SKP1	ENSG00000113558.18	protein_coding	hsa_circ_0073938	NA	Low	0	3	0	0	0	0	0	0	0	0	0	0	0
chr5:134661119-134671886(+)	10768	SEC24A	ENSG00000113615.12	protein_coding	NA	NA	Low	0	0	0	2	0	0	0	0	0	0	0	0	0
chr5:134741063-134744052(+)	2990	CAMLG	ENSG00000164615.4	protein_coding	hsa_circ_0003154	hsa_circ_06157	High	2	1	0	0	1	4	5	9	3	1	1	7	0
chr5:134777574-134788591(+)	11018	DDX46	ENSG00000145833.15	protein_coding	NA	NA	Low	1	0	4	0	0	0	0	0	0	0	0	0	0
chr5:134969939-134975324(+)	5386	NA	NA	NA	hsa_circ_0128026	NA	Low	0	1	4	0	0	0	0	0	0	0	0	0	0
chr5:135369406-135370142(-)	737	H2AFY	ENSG00000113648.16	protein_coding	hsa_circ_0004854	hsa_circ_03737	Low	4	3	0	4	3	2	3	3	0	1	2	0	3
chr5:136147832-136154163(+)	6332	SMAD5	ENSG00000113658.16	protein_coding	hsa_circ_0007930	hsa_circ_22781	Low	2	1	11	0	4	0	1	1	0	0	0	0	0
chr5:136147832-136163391(+)	15560	SMAD5	ENSG00000113658.16	protein_coding	hsa_circ_0003690	hsa_circ_12748	Low	0	5	2	0	2	0	0	0	2	2	0	0	3
chr5:136153592-136154163(+)	572	SMAD5	ENSG00000113658.16	protein_coding	hsa_circ_0003274	hsa_circ_15856	Low	1	0	0	7	0	0	0	0	0	0	0	0	0
chr5:137942875-137943216(-)	342	FAM13B	ENSG00000031003.10	protein_coding	hsa_circ_0001534	hsa_circ_15127	High	6	3	2	3	5	2	6	7	0	0	0	0	0
chr5:137985257-137988315(-)	3059	FAM13B	ENSG00000031003.10	protein_coding	hsa_circ_0001535	hsa_circ_11413	High	37	42	77	68	100	108	128	176	9	10	26	17	41
chr5:138006990-138011149(-)	4160	FAM13B	ENSG00000031003.10	protein_coding	hsa_circ_0128074	NA	Low	6	1	0	0	0	0	0	0	0	0	0	0	0
chr5:138006990-138019146(-)	12157	FAM13B	ENSG00000031003.10	protein_coding	hsa_circ_0074082	NA	High	5	1	6	1	9	7	3	7	0	0	0	0	0
chr5:138006990-138021197(-)	14208	FAM13B	ENSG00000031003.10	protein_coding	hsa_circ_0007235	hsa_circ_18509	Low	3	2	7	4	0	0	0	0	0	0	0	0	0
chr5:138415132-138419232(+)	4101	KDM3B	ENSG00000120733.13	protein_coding	NA	NA	Low	2	0	0	0	0	0	0	0	0	0	0	0	0
chr5:138417483-138425582(+)	8100	KDM3B	ENSG00000120733.13	protein_coding	hsa_circ_0128089	NA	Low	2	0	0	0	0	0	0	0	0	0	0	0	0
chr5:138781923-138783372(+)	1450	CTNNA1	ENSG00000044115.20	protein_coding	hsa_circ_0074158	NA	Low	2	2	2	0	0	0	0	0	0	0	4	0	0
chr5:138781923-138827718(+)	45796	CTNNA1	ENSG00000044115.20	protein_coding	hsa_circ_0074159	NA	Low	0	0	0	7	0	0	0	3	0	0	0	0	0
chr5:138810038-138812302(+)	2265	CTNNA1	ENSG00000044115.20	protein_coding	hsa_circ_0003205	hsa_circ_20547	Low	2	1	0	2	0	0	5	1	0	0	0	0	0
chr5:139276121-139279129(+)	3009	MATR3	ENSG00000280987.3	protein_coding	hsa_circ_0074183	hsa_circ_10805	Low	0	3	0	0	0	0	0	0	0	0	0	0	0
chr5:139278327-139279129(+)	803	MATR3	ENSG00000280987.3	protein_coding	hsa_circ_0008922	hsa_circ_31591	High	12	11	3	8	1	11	3	0	0	0	0	0	0
chr5:139363759-139364743(+)	985	PAIP2	ENSG00000120727.12	protein_coding	hsa_circ_0001538	hsa_circ_06047	High	5	2	0	0	4	6	3	9	4	5	0	0	0
chr5:139600372-139614966(+)	14595	UBE2D2	ENSG00000131508.15	protein_coding	hsa_circ_0005728	hsa_circ_06820	High	5	4	2	1	2	4	6	7	0	4	2	1	0
chr5:139600372-139623461(+)	23090	UBE2D2	ENSG00000131508.15	protein_coding	hsa_circ_0004503	hsa_circ_11865	Low	4	0	0	0	0	2	4	8	0	0	0	0	0
chr5:139614586-139614966(+)	381	UBE2D2	ENSG00000131508.15	protein_coding	hsa_circ_0006716	hsa_circ_19910	High	0	3	0	0	5	9	5	1	0	0	0	0	0
chr5:139614697-139614966(+)	270	UBE2D2	ENSG00000131508.15	protein_coding	hsa_circ_0074231	NA	Low	0	0	0	2	0	0	0	0	0	0	0	0	0
chr5:140189064-140194652(+)	5589	CYSTM1	ENSG00000120306.9	protein_coding	NA	NA	Low	2	0	3	0	0	0	0	0	0	0	0	0	0
chr5:140194446-140194652(+)	207	CYSTM1	ENSG00000120306.9	protein_coding	hsa_circ_0002449	hsa_circ_14641	Low	6	3	0	2	0	0	0	0	0	0	2	0	4
chr5:140440119-140445975(+)	5857	ANKHD1	ENSG00000131503.20	protein_coding	hsa_circ_0001540	hsa_circ_08650	High	0	3	0	2	8	8	13	15	0	0	0	0	0
chr5:140440119-140449305(+)	9187	ANKHD1	ENSG00000131503.20	protein_coding	hsa_circ_0001541	hsa_circ_29804	High	5	11	0	1	20	17	27	37	3	1	3	2	5
chr5:142353226-142353583(+)	358	AC005592.2	ENSG00000231185.6	antisense	hsa_circ_0008403	NA	Low	2	0	0	0	0	0	0	0	0	0	0	0	0
chr5:142885298-142913293(+)	27996	ARHGAP26	ENSG00000145819.15	protein_coding	NA	NA	Low	0	2	6	0	0	0	0	0	0	0	0	0	0
chr5:142885298-142932125(+)	46828	ARHGAP26	ENSG00000145819.15	protein_coding	hsa_circ_0074362	hsa_circ_27771	High	14	9	11	15	0	0	0	0	0	2	2	0	0
chr5:143037196-143057747(+)	20552	ARHGAP26	ENSG00000145819.15	protein_coding	hsa_circ_0074368	hsa_circ_29586	Low	4	2	0	12	0	0	0	0	0	0	0	0	0
chr5:143053913-143057747(+)	3835	ARHGAP26	ENSG00000145819.15	protein_coding	NA	NA	Low	0	0	4	0	0	0	0	0	0	0	0	0	0
chr5:143054439-143057747(+)	3309	ARHGAP26	ENSG00000145819.15	protein_coding	hsa_circ_0074371	hsa_circ_03262	Low	3	1	3	9	0	0	0	0	0	0	0	0	0
chr5:143054439-143121147(+)	66709	ARHGAP26	ENSG00000145819.15	protein_coding	hsa_circ_0128198	NA	Low	0	1	4	6	0	0	0	0	0	0	0	0	0
chr5:143054439-143134105(+)	79667	ARHGAP26	ENSG00000145819.15	protein_coding	hsa_circ_0074372	hsa_circ_08483	Low	1	4	3	1	0	0	0	0	0	0	0	0	0
chr5:143054439-143147381(+)	92943	ARHGAP26	ENSG00000145819.15	protein_coding	hsa_circ_0074373	hsa_circ_23454	Low	2	0	3	8	0	0	0	0	0	0	0	0	0
chr5:143133967-143147381(+)	13415	ARHGAP26	ENSG00000145819.15	protein_coding	hsa_circ_0074377	hsa_circ_03402	Low	0	2	8	4	0	0	0	0	0	0	0	0	0
chr5:143399656-143400852(-)	1197	NR3C1	ENSG00000113580.14	protein_coding	hsa_circ_0001543	hsa_circ_06545	High	9	7	8	9	0	0	0	0	2	1	15	6	5
chr5:145764931-145826200(-)	61270	PRELID2	ENSG00000186314.11	protein_coding	hsa_circ_0008132	hsa_circ_05961	High	0	1	0	9	0	2	11	17	0	0	0	0	0
chr5:145796442-145826200(-)	29759	PRELID2	ENSG00000186314.11	protein_coding	hsa_circ_0008647	hsa_circ_32140	High	0	6	11	5	15	10	26	36	0	0	0	0	0
chr5:145817894-145826200(-)	8307	PRELID2	ENSG00000186314.11	protein_coding	hsa_circ_0006528	hsa_circ_31769	High	7	10	19	7	5	6	43	49	0	0	0	0	0
chr5:146254943-146258593(+)	3651	RP11-449H3.3	ENSG00000275740.1	protein_coding	hsa_circ_0006087	hsa_circ_16363	Low	5	4	0	0	0	0	0	0	0	0	0	0	0
chr5:146492920-146504006(+)	11087	TCERG1	ENSG00000113649.11	protein_coding	hsa_circ_0128249	NA	Low	0	0	0	3	0	0	0	0	0	0	0	0	0
chr5:151790323-151791062(+)	740	G3BP1	ENSG00000145907.14	protein_coding	hsa_circ_0003967	hsa_circ_00548	High	5	1	0	1	2	6	4	1	0	0	0	0	0
chr5:154294816-154329738(+)	34923	GALNT10	ENSG00000164574.15	protein_coding	hsa_circ_0003582	hsa_circ_29715	Low	3	0	0	0	0	0	0	0	0	0	0	0	0
chr5:154911727-154913038(-)	1312	GEMIN5	ENSG00000082516.8	protein_coding	hsa_circ_0074736	hsa_circ_00840	Low	3	0	0	0	2	0	0	1	0	0	0	0	0
chr5:154950821-154960049(+)	9229	MRPL22	ENSG00000082515.16	protein_coding	hsa_circ_0128403	hsa_circ_25459	Low	0	0	2	0	0	0	0	0	0	0	3	0	3
chr5:154950821-154967237(+)	16417	MRPL22	ENSG00000082515.16	protein_coding	hsa_circ_0128404	NA	High	1	6	5	9	4	10	13	5	8	0	2	10	9
chr5:155822053-155870424(+)	48372	NA	NA	NA	hsa_circ_0128409	NA	Low	0	1	0	2	0	0	0	0	0	0	0	0	0
chr5:155854549-155870424(+)	15876	NA	NA	NA	hsa_circ_0128413	NA	Low	2	1	0	0	0	0	0	0	0	0	0	0	0
chr5:156948416-156949731(-)	1316	TIMD4	ENSG00000145850.8	protein_coding	NA	NA	High	0	6	14	4	0	0	0	0	0	0	0	0	0
chr5:157359005-157361598(+)	2594	CYFIP2	ENSG00000055163.18	protein_coding	hsa_circ_0003506	hsa_circ_25002	Low	0	2	3	0	0	0	0	0	0	0	0	0	0
chr5:157791703-157794972(-)	3270	CLINT1	ENSG00000113282.13	protein_coding	hsa_circ_0074807	NA	Low	2	0	0	0	0	0	0	0	0	9	0	0	0
chr5:159194716-159203656(-)	8941	RNF145	ENSG00000145860.11	protein_coding	hsa_circ_0074828	NA	Low	0	0	0	2	0	0	0	0	0	0	0	0	0
chr5:160049514-160049662(+)	149	TTC1	ENSG00000113312.10	protein_coding	NA	NA	Low	2	0	0	0	0	0	0	0	0	0	0	0	0
chr5:168368610-168371533(+)	2924	WWC1	ENSG00000113645.13	protein_coding	NA	NA	Low	0	0	13	0	0	0	0	0	0	0	0	0	0
chr5:168385211-168414590(+)	29380	WWC1	ENSG00000113645.13	protein_coding	NA	NA	Low	0	0	0	4	0	0	0	0	0	0	0	0	0
chr5:168453968-168460742(+)	6775	WWC1	ENSG00000113645.13	protein_coding	hsa_circ_0074870	NA	Low	0	2	2	0	0	0	0	0	0	0	0	0	0
chr5:168453968-168464962(+)	10995	WWC1	ENSG00000113645.13	protein_coding	NA	NA	Low	2	0	0	0	0	0	0	0	0	0	0	0	0
chr5:168488602-168494650(+)	6049	RARS	ENSG00000113643.8	protein_coding	hsa_circ_0001550	hsa_circ_21209	High	56	61	49	40	92	154	150	178	33	16	51	53	53
chr5:168488602-168495436(+)	6835	RARS	ENSG00000113643.8	protein_coding	hsa_circ_0074874	hsa_circ_16483	Low	2	1	3	0	1	3	3	1	0	2	0	0	0
chr5:168493894-168516950(+)	23057	RARS	ENSG00000113643.8	protein_coding	hsa_circ_0128549	hsa_circ_01960	Low	0	0	3	0	0	0	0	0	0	0	0	0	0
chr5:168500591-168502105(+)	1515	RARS	ENSG00000113643.8	protein_coding	hsa_circ_0007958	hsa_circ_28764	High	7	4	0	1	4	2	5	6	0	0	0	0	0
chr5:168500591-168518062(+)	17472	RARS	ENSG00000113643.8	protein_coding	hsa_circ_0074883	hsa_circ_15339	High	2	3	0	1	9	7	3	5	0	0	0	0	0
chr5:169588394-169594681(+)	6288	SPDL1	ENSG00000040275.16	protein_coding	hsa_circ_0074934	NA	Low	3	0	0	0	0	0	0	0	0	0	0	0	0
chr5:170878097-170881896(+)	3800	RANBP17	ENSG00000204764.12	protein_coding	hsa_circ_0002257	hsa_circ_27635	High	2	0	5	1	6	8	6	2	0	0	0	4	2
chr5:170878097-170896115(+)	18019	RANBP17	ENSG00000204764.12	protein_coding	hsa_circ_0001554	hsa_circ_27090	High	3	5	1	0	7	10	2	3	3	1	0	0	4
chr5:170878097-170924550(+)	46454	RANBP17	ENSG00000204764.12	protein_coding	hsa_circ_0004527	hsa_circ_26932	Low	2	0	3	3	0	3	0	2	0	0	0	0	0
chr5:170892387-170896115(+)	3729	RANBP17	ENSG00000204764.12	protein_coding	hsa_circ_0074978	hsa_circ_24019	High	2	3	0	1	4	8	5	15	0	0	0	0	0
chr5:170892387-170924550(+)	32164	RANBP17	ENSG00000204764.12	protein_coding	hsa_circ_0003696	hsa_circ_25238	High	0	2	0	4	1	0	4	6	7	1	6	3	3
chr5:170909661-170924550(+)	14890	RANBP17	ENSG00000204764.12	protein_coding	hsa_circ_0002745	hsa_circ_30667	High	4	3	0	6	4	9	18	10	0	3	6	0	0
chr5:171183195-171205612(+)	22418	RANBP17	ENSG00000204764.12	protein_coding	hsa_circ_0003718	hsa_circ_27575	High	5	6	1	4	24	23	41	83	0	0	3	0	3
chr5:171183199-171205612(+)	22414	RANBP17	ENSG00000204764.12	protein_coding	hsa_circ_0002713	hsa_circ_03343	High	2	8	2	0	10	11	35	32	0	0	0	0	0
chr5:171199670-171221840(+)	22171	RANBP17	ENSG00000204764.12	protein_coding	hsa_circ_0074994	NA	Low	0	3	0	0	0	0	0	0	0	0	0	0	0
chr5:171392710-171392978(+)	269	NPM1	ENSG00000181163.13	protein_coding	hsa_circ_0075011	NA	High	0	3	0	4	5	7	6	8	0	4	0	0	2
chr5:171996890-171997051(-)	162	FBXW11	ENSG00000072803.17	protein_coding	NA	NA	Low	2	4	0	0	4	0	3	3	0	0	0	0	0
chr5:172951133-172951200(+)	68	ERGIC1	ENSG00000113719.15	protein_coding	NA	NA	Low	0	0	0	2	0	0	0	0	0	0	0	0	0
chr5:173910523-173932500(+)	21978	CPEB4	ENSG00000113742.12	protein_coding	hsa_circ_0128621	hsa_circ_30088	Low	0	0	0	2	0	0	0	0	0	0	0	0	0
chr5:176289654-176296320(+)	6667	SIMC1	ENSG00000170085.17	protein_coding	hsa_circ_0002171	hsa_circ_14564	Low	3	1	0	1	0	4	1	1	0	0	0	0	0
chr5:176943335-176958154(-)	14820	UIMC1	ENSG00000087206.16	protein_coding	hsa_circ_0001558	hsa_circ_14064	High	10	6	2	6	23	26	17	27	0	0	0	0	0
chr5:177191884-177212195(+)	20312	NSD1	ENSG00000165671.18	protein_coding	hsa_circ_0075158	hsa_circ_04976	High	0	2	2	8	0	4	0	6	0	0	0	0	0
chr5:177209636-177212195(+)	2560	NSD1	ENSG00000165671.18	protein_coding	hsa_circ_0075161	hsa_circ_22797	Low	0	4	0	2	5	2	1	0	0	0	0	0	0
chr5:177269602-177288925(+)	19324	NSD1	ENSG00000165671.18	protein_coding	hsa_circ_0075169	NA	Low	0	0	0	2	0	0	0	0	0	0	0	0	0
chr5:177536358-177539147(-)	2790	FAM193B	ENSG00000146067.15	protein_coding	hsa_circ_0002972	hsa_circ_08427	High	3	2	0	1	6	1	6	0	0	0	0	0	0
chr5:179705679-179706331(+)	653	CANX	ENSG00000127022.14	protein_coding	hsa_circ_0075291	NA	Low	0	2	0	0	0	0	0	0	0	0	0	0	0
chr5:179705679-179710065(+)	4387	CANX	ENSG00000127022.14	protein_coding	hsa_circ_0001564	hsa_circ_15979	High	1	2	0	2	4	5	3	1	2	4	5	1	2
chr5:179705679-179726759(+)	21081	CANX	ENSG00000127022.14	protein_coding	NA	NA	Low	0	0	8	0	0	0	0	0	0	0	0	0	0
chr5:179705805-179706331(+)	527	CANX	ENSG00000127022.14	protein_coding	NA	NA	Low	0	0	0	3	0	0	0	0	0	0	0	0	0
chr5:179708239-179709059(+)	821	CANX	ENSG00000127022.14	protein_coding	hsa_circ_0005778	hsa_circ_08069	Low	2	0	0	4	0	0	0	0	1	0	6	3	0
chr5:179709873-179716294(+)	6422	CANX	ENSG00000127022.14	protein_coding	hsa_circ_0001565	hsa_circ_16296	High	0	4	0	0	2	5	1	4	0	0	0	5	0
chr5:179765326-179771243(+)	5918	MAML1	ENSG00000161021.11	protein_coding	hsa_circ_0075307	NA	Low	0	2	1	0	0	0	0	0	0	0	0	0	0
chr5:179822958-179833782(+)	10825	SQSTM1	ENSG00000161011.19	protein_coding	hsa_circ_0075320	hsa_circ_06706	Low	0	1	0	3	0	0	0	0	0	3	0	5	0
chr5:180248973-180280608(-)	31636	MAPK9	ENSG00000050748.17	protein_coding	hsa_circ_0075346	hsa_circ_00976	Low	1	1	1	4	3	3	2	9	3	0	0	2	0
chr5:180261684-180280608(-)	18925	MAPK9	ENSG00000050748.17	protein_coding	hsa_circ_0001566	hsa_circ_26286	High	6	22	24	7	54	77	76	65	7	6	15	5	4
chr5:180529275-180553471(+)	24197	CNOT6	ENSG00000113300.11	protein_coding	hsa_circ_0075357	NA	High	3	2	1	0	1	5	0	5	0	0	0	0	0
chr5:180549931-180550117(+)	187	CNOT6	ENSG00000113300.11	protein_coding	hsa_circ_0075359	hsa_circ_10181	Low	3	0	0	0	0	0	0	0	0	0	0	0	0
chr5:180549931-180553471(+)	3541	CNOT6	ENSG00000113300.11	protein_coding	hsa_circ_0008836	hsa_circ_25034	High	8	8	0	6	10	10	9	8	0	0	0	0	0
chr6:592469-610178(-)	17710	EXOC2	ENSG00000112685.13	protein_coding	NA	NA	Low	0	3	0	0	0	0	0	0	0	0	0	0	0
chr6:2036888-2036963(-)	76	GMDS	ENSG00000112699.10	protein_coding	NA	NA	Low	0	0	0	4	0	0	0	0	0	0	0	0	0
chr6:2833874-2840594(-)	6721	SERPINB1	ENSG00000021355.12	protein_coding	NA	NA	Low	0	3	0	0	0	0	0	0	0	0	0	0	0
chr6:3076764-3077935(+)	1172	RIPK1	ENSG00000137275.13	protein_coding	hsa_circ_0001571	hsa_circ_13482	High	0	0	3	1	7	6	4	6	0	0	0	0	0
chr6:3076764-3110955(+)	34192	RIPK1	ENSG00000137275.13	protein_coding	NA	hsa_circ_19442	Low	0	2	0	0	0	0	0	0	0	0	0	0	0
chr6:4891713-4892379(+)	667	CDYL	ENSG00000153046.17	protein_coding	hsa_circ_0008285	hsa_circ_20406	High	83	116	87	74	96	128	185	173	26	12	35	13	39
chr6:5404542-5431172(+)	26631	FARS2	ENSG00000145982.11	protein_coding	hsa_circ_0075533	hsa_circ_08322	Low	1	2	0	0	0	1	4	3	0	0	0	0	0
chr6:7152613-7189322(+)	36710	RREB1	ENSG00000124782.19	protein_coding	NA	NA	Low	2	0	0	2	0	0	0	0	0	0	0	0	0
chr6:7176655-7189322(+)	12668	RREB1	ENSG00000124782.19	protein_coding	hsa_circ_0001573	hsa_circ_27999	High	6	5	11	5	2	7	2	14	1	3	2	7	15
chr6:7181124-7189322(+)	8199	RREB1	ENSG00000124782.19	protein_coding	hsa_circ_0007429	hsa_circ_14372	Low	1	3	0	0	1	1	4	2	2	0	2	0	0
chr6:7303550-7310029(-)	6480	SSR1	ENSG00000124783.12	protein_coding	hsa_circ_0002947	hsa_circ_18778	High	1	2	1	5	2	4	0	1	0	0	1	1	8
chr6:7579773-7579816(+)	44	DSP	ENSG00000096696.13	protein_coding	NA	NA	Low	0	0	4	3	3	1	9	2	0	0	0	0	0
chr6:7602623-7606195(+)	3573	SNRNP48	ENSG00000168566.12	protein_coding	hsa_circ_0001574	hsa_circ_31338	Low	2	3	0	2	4	2	4	4	1	0	0	1	3
chr6:8026367-8027399(-)	1033	NA	NA	NA	NA	NA	Low	0	0	8	0	0	0	0	0	0	0	0	0	0
chr6:11192345-11193692(-)	1348	NEDD9	ENSG00000111859.16	protein_coding	hsa_circ_0075636	hsa_circ_26621	High	3	6	1	2	6	0	1	2	0	0	0	0	0
chr6:13579451-13584225(+)	4775	SIRT5	ENSG00000124523.14	protein_coding	hsa_circ_0007218	hsa_circ_17421	High	4	0	10	3	4	14	11	15	3	0	1	4	8
chr6:13579451-13600949(+)	21499	SIRT5	ENSG00000124523.14	protein_coding	hsa_circ_0075648	hsa_circ_04057	Low	0	1	0	3	2	3	2	5	0	0	0	0	0
chr6:13632370-13644729(-)	12360	RANBP9	ENSG00000010017.12	protein_coding	hsa_circ_0001577	hsa_circ_16615	High	5	7	4	2	13	30	11	28	13	2	14	16	9
chr6:13639563-13644729(-)	5167	RANBP9	ENSG00000010017.12	protein_coding	hsa_circ_0001578	hsa_circ_04363	High	5	4	0	2	6	7	5	21	2	7	4	1	5
chr6:17632650-17640064(-)	7415	NUP153	ENSG00000124789.11	protein_coding	hsa_circ_0075709	NA	Low	0	2	0	0	0	0	0	3	0	0	0	0	0
chr6:17665239-17669028(-)	3790	NUP153	ENSG00000124789.11	protein_coding	hsa_circ_0002492	hsa_circ_25249	High	6	5	0	2	5	2	3	4	0	0	0	0	0
chr6:17665239-17669546(-)	4308	NUP153	ENSG00000124789.11	protein_coding	hsa_circ_0007268	hsa_circ_32170	High	4	5	0	0	0	4	11	6	0	0	0	0	0
chr6:17674905-17675770(-)	866	NUP153	ENSG00000124789.11	protein_coding	hsa_circ_0075740	hsa_circ_22127	Low	0	2	0	0	0	0	0	0	0	0	0	0	0
chr6:17771908-17779099(-)	7192	KIF13A	ENSG00000137177.18	protein_coding	hsa_circ_0075748	hsa_circ_28153	Low	2	1	0	0	0	0	0	0	0	0	0	0	0
chr6:18159883-18166378(+)	6496	KDM1B	ENSG00000165097.13	protein_coding	hsa_circ_0001580	hsa_circ_04029	Low	2	1	0	0	1	10	2	1	0	0	0	0	0
chr6:18236452-18237516(-)	1065	DEK	ENSG00000124795.14	protein_coding	hsa_circ_0131429	NA	High	3	1	4	3	0	0	5	6	0	0	0	0	0
chr6:18236452-18258405(-)	21954	DEK	ENSG00000124795.14	protein_coding	hsa_circ_0075796	hsa_circ_04136	High	13	12	19	7	32	50	43	90	0	3	5	1	5
chr6:18249651-18258405(-)	8755	DEK	ENSG00000124795.14	protein_coding	hsa_circ_0131432	NA	High	3	1	8	0	0	3	9	4	0	0	0	0	0
chr6:18256361-18258405(-)	2045	DEK	ENSG00000124795.14	protein_coding	hsa_circ_0008846	hsa_circ_23184	High	3	3	2	3	8	24	5	14	1	1	0	2	2
chr6:24248321-24278211(-)	29891	DCDC2	ENSG00000146038.11	protein_coding	NA	NA	Low	0	2	0	0	0	0	0	0	0	0	0	0	0
chr6:24777222-24780740(+)	3519	GMNN	ENSG00000112312.9	protein_coding	NA	NA	Low	0	0	3	0	0	0	0	0	0	0	0	0	0
chr6:26055895-26055972(-)	78	NA	NA	NA	NA	NA	Low	2	0	0	2	0	0	0	0	0	0	0	0	0
chr6:28993643-28993742(+)	100	NA	NA	NA	NA	NA	Low	0	2	0	0	0	0	0	0	0	0	0	0	0
chr6:30650994-30651466(+)	473	C6orf136	ENSG00000204564.11	protein_coding	hsa_circ_0006109	hsa_circ_29192	High	2	1	6	0	10	4	7	16	7	0	1	0	5
chr6:33264846-33267307(-)	2462	VPS52	ENSG00000223501.8	protein_coding	NA	NA	Low	0	0	6	0	0	0	0	0	0	0	0	0	0
chr6:33272727-33272771(+)	45	RPS18	ENSG00000231500.6	protein_coding	NA	NA	Low	0	2	0	0	0	0	0	0	0	0	0	0	0
chr6:35619096-35642843(-)	23748	FKBP5	ENSG00000096060.14	protein_coding	hsa_circ_0001599	hsa_circ_15642	Low	0	2	0	0	2	3	5	3	2	1	4	0	1
chr6:36052699-36059347(+)	6649	MAPK14	ENSG00000112062.10	protein_coding	hsa_circ_0076179	hsa_circ_15030	High	5	2	1	0	1	3	3	3	0	2	0	0	5
chr6:36470052-36484824(+)	14773	KCTD20	ENSG00000112078.13	protein_coding	NA	hsa_circ_04177	Low	0	0	0	6	0	0	0	0	0	0	0	0	0
chr6:42592151-42594304(+)	2154	UBR2	ENSG00000024048.10	protein_coding	hsa_circ_0001603	hsa_circ_27471	High	0	0	6	0	3	4	2	1	6	1	4	0	0
chr6:42966242-42966447(-)	206	PEX6	ENSG00000124587.13	protein_coding	NA	hsa_circ_24493	Low	0	0	0	3	0	0	0	0	0	0	0	0	0
chr6:43024985-43026141(+)	1157	RRP36	ENSG00000124541.6	protein_coding	hsa_circ_0131796	NA	High	0	0	0	6	5	14	3	3	0	2	0	0	0
chr6:47253256-47286595(-)	33340	TNFRSF21	ENSG00000146072.6	protein_coding	hsa_circ_0005897	hsa_circ_07154	High	5	4	0	7	0	0	0	0	0	0	0	0	0
chr6:47283938-47286595(-)	2658	TNFRSF21	ENSG00000146072.6	protein_coding	hsa_circ_0001610	hsa_circ_29481	High	33	41	18	48	26	19	28	20	5	5	9	14	4
chr6:47533602-47554766(+)	21165	CD2AP	ENSG00000198087.7	protein_coding	NA	hsa_circ_01908	Low	0	3	0	0	1	0	4	5	0	0	2	1	0
chr6:53071057-53076543(+)	5487	FBXO9	ENSG00000112146.16	protein_coding	hsa_circ_0003700	hsa_circ_15084	High	2	3	0	0	4	0	6	5	0	0	0	0	0
chr6:53269087-53295707(-)	26621	ELOVL5	ENSG00000012660.13	protein_coding	hsa_circ_0131913	NA	Low	3	0	0	0	0	0	0	0	0	0	0	0	0
chr6:53498607-53522527(-)	23921	GCLC	ENSG00000001084.10	protein_coding	hsa_circ_0131922	NA	Low	0	0	5	1	0	0	0	0	0	0	0	0	0
chr6:56670641-56704369(-)	33729	DST	ENSG00000151914.18	protein_coding	hsa_circ_0076870	NA	Low	0	0	0	5	0	0	0	0	0	0	0	0	0
chr6:57050774-57055797(+)	5024	NA	NA	NA	hsa_circ_0131987	NA	Low	0	0	0	3	0	0	0	0	0	0	0	0	0
chr6:57193842-57210445(-)	16604	RAB23	ENSG00000112210.11	protein_coding	hsa_circ_0004119	hsa_circ_17238	Low	1	3	4	0	0	2	1	3	0	0	0	3	3
chr6:63281022-63295045(-)	14024	LGSN	ENSG00000146166.16	protein_coding	NA	NA	Low	0	2	0	2	0	0	0	0	0	0	0	0	0
chr6:69713645-69752356(-)	38712	LMBRD1	ENSG00000168216.10	protein_coding	hsa_circ_0132144	NA	Low	2	0	0	0	0	0	0	0	0	0	0	0	0
chr6:70426439-70452571(+)	26133	FAM135A	ENSG00000082269.16	protein_coding	hsa_circ_0132161	hsa_circ_11600	High	5	6	0	2	0	0	0	0	0	0	0	0	0
chr6:70475410-70502791(+)	27382	FAM135A	ENSG00000082269.16	protein_coding	hsa_circ_0076961	hsa_circ_14426	Low	2	3	4	2	0	0	0	0	0	0	0	0	0
chr6:70754980-70798737(+)	43758	SMAP1	ENSG00000112305.14	protein_coding	hsa_circ_0132192	hsa_circ_03630	Low	3	0	0	0	0	0	0	0	0	0	0	0	0
chr6:71416410-71418754(-)	2345	LINC00472	ENSG00000233237.6	lincRNA	NA	NA	Low	0	0	4	0	0	0	0	0	0	0	0	0	0
chr6:73480675-73481116(+)	442	MTO1	ENSG00000135297.15	protein_coding	NA	NA	Low	0	0	6	0	0	0	0	0	0	0	0	0	0
chr6:73723251-73736508(+)	13258	CD109	ENSG00000156535.13	protein_coding	hsa_circ_0002465	hsa_circ_23028	High	6	2	9	1	0	0	0	0	0	0	0	0	0
chr6:75593819-75600328(-)	6510	NA	NA	NA	NA	NA	Low	0	1	0	3	0	0	0	0	0	0	0	0	0
chr6:75621532-75623960(+)	2429	SENP6	ENSG00000112701.17	protein_coding	hsa_circ_0077077	hsa_circ_22751	Low	1	3	0	4	3	1	2	1	0	0	0	0	0
chr6:75621532-75634811(+)	13280	SENP6	ENSG00000112701.17	protein_coding	hsa_circ_0077078	hsa_circ_09697	High	3	7	0	3	8	15	18	8	3	0	0	0	9
chr6:75621532-75640704(+)	19173	SENP6	ENSG00000112701.17	protein_coding	hsa_circ_0132294	hsa_circ_29317	Low	2	0	0	6	0	0	0	0	0	0	0	0	0
chr6:75621532-75647801(+)	26270	SENP6	ENSG00000112701.17	protein_coding	hsa_circ_0001612	hsa_circ_10080	High	2	2	7	1	3	12	12	13	0	0	0	0	0
chr6:75659262-75678927(+)	19666	SENP6	ENSG00000112701.17	protein_coding	hsa_circ_0132306	hsa_circ_31214	High	3	0	0	1	3	3	12	5	0	0	0	0	0
chr6:79025519-79026164(-)	646	PHIP	ENSG00000146247.13	protein_coding	hsa_circ_0132359	NA	Low	0	0	3	0	0	0	1	2	0	0	0	0	0
chr6:79042843-79060818(-)	17976	PHIP	ENSG00000146247.13	protein_coding	hsa_circ_0001615	hsa_circ_16821	High	24	27	27	12	32	19	44	33	9	23	13	20	28
chr6:79060478-79060818(-)	341	PHIP	ENSG00000146247.13	protein_coding	hsa_circ_0003810	hsa_circ_10953	High	4	2	0	3	9	32	17	10	0	0	0	0	0
chr6:82210814-82211572(-)	759	IBTK	ENSG00000005700.14	protein_coding	hsa_circ_0077179	hsa_circ_08155	High	3	2	6	0	6	3	0	6	0	0	0	0	0
chr6:82224068-82231842(-)	7775	IBTK	ENSG00000005700.14	protein_coding	hsa_circ_0077183	hsa_circ_31663	Low	1	1	0	3	1	0	1	3	0	0	0	2	1
chr6:82957312-83044659(-)	87348	UBE3D	ENSG00000118420.16	protein_coding	hsa_circ_0008236	hsa_circ_01945	Low	1	1	5	0	0	0	0	0	0	0	0	0	0
chr6:83018973-83044659(-)	25687	UBE3D	ENSG00000118420.16	protein_coding	hsa_circ_0004908	hsa_circ_10866	High	4	1	0	6	4	4	3	1	0	4	3	11	4
chr6:83398367-83407901(-)	9535	ME1	ENSG00000065833.8	protein_coding	hsa_circ_0003267	hsa_circ_30600	High	13	16	7	9	11	10	15	14	13	6	4	7	8
chr6:85557976-85567577(-)	9602	SNX14	ENSG00000135317.12	protein_coding	hsa_circ_0008991	hsa_circ_00732	Low	0	4	0	0	0	0	0	0	0	0	0	0	0
chr6:87210451-87218731(+)	8281	ZNF292	ENSG00000188994.12	protein_coding	hsa_circ_0004383	NA	High	4	2	0	0	2	5	12	25	0	0	4	6	1
chr6:87215903-87218731(+)	2829	ZNF292	ENSG00000188994.12	protein_coding	hsa_circ_0004058	hsa_circ_24447	High	6	5	4	10	28	17	40	82	7	8	23	37	29
chr6:87215903-87233527(+)	17625	ZNF292	ENSG00000188994.12	protein_coding	hsa_circ_0132562	hsa_circ_13503	High	2	1	0	2	5	1	7	15	3	6	0	2	2
chr6:88769774-88853764(-)	83991	RNGTT	ENSG00000111880.15	protein_coding	hsa_circ_0132605	NA	Low	4	0	0	0	3	0	3	1	0	0	0	0	0
chr6:88904715-88941180(-)	36466	RNGTT	ENSG00000111880.15	protein_coding	hsa_circ_0002752	hsa_circ_23514	Low	0	0	1	3	0	2	2	3	0	0	0	0	0
chr6:89846562-89857199(+)	10638	CASP8AP2	ENSG00000118412.12	protein_coding	hsa_circ_0001621	hsa_circ_22234	High	0	4	0	7	8	2	3	1	0	0	0	0	0
chr6:89862126-89869082(+)	6957	CASP8AP2	ENSG00000118412.12	protein_coding	hsa_circ_0077385	hsa_circ_07901	High	2	2	0	0	3	11	0	13	0	0	0	0	0
chr6:89862126-89871388(+)	9263	CASP8AP2	ENSG00000118412.12	protein_coding	hsa_circ_0132667	NA	High	5	1	9	4	7	16	15	4	0	0	0	0	0
chr6:99464604-99468618(-)	4015	USP45	ENSG00000123552.17	protein_coding	hsa_circ_0004999	hsa_circ_03953	Low	0	4	2	0	0	0	0	0	0	2	0	0	0
chr6:100715462-100805880(-)	90419	ASCC3	ENSG00000112249.13	protein_coding	hsa_circ_0077488	NA	Low	0	2	0	0	0	0	0	0	0	0	0	0	0
chr6:100766565-100767345(-)	781	ASCC3	ENSG00000112249.13	protein_coding	hsa_circ_0077492	NA	Low	3	0	0	3	0	0	0	0	0	0	0	0	0
chr6:100766565-100805880(-)	39316	ASCC3	ENSG00000112249.13	protein_coding	hsa_circ_0001632	hsa_circ_13633	High	6	2	5	2	3	0	0	2	0	0	0	0	0
chr6:100766565-100848707(-)	82143	ASCC3	ENSG00000112249.13	protein_coding	hsa_circ_0077493	NA	Low	1	3	0	0	0	0	4	1	0	0	0	0	0
chr6:100798713-100805880(-)	7168	ASCC3	ENSG00000112249.13	protein_coding	hsa_circ_0077495	hsa_circ_14102	High	16	9	30	6	11	8	8	5	7	4	3	2	0
chr6:104784086-104785319(-)	1234	HACE1	ENSG00000085382.11	protein_coding	NA	hsa_circ_23362	Low	0	0	4	0	0	0	0	0	0	0	0	0	0
chr6:104833042-104843298(-)	10257	HACE1	ENSG00000085382.11	protein_coding	hsa_circ_0077519	hsa_circ_19286	Low	0	4	1	0	0	1	2	5	0	0	0	0	0
chr6:108663455-108664889(+)	1435	FOXO3	ENSG00000118689.14	protein_coding	hsa_circ_0006404	hsa_circ_19222	Low	4	1	1	0	0	2	4	5	0	0	0	0	3
chr6:109727109-109743772(+)	16664	FIG4	ENSG00000112367.10	protein_coding	hsa_circ_0130294	hsa_circ_24653	Low	4	1	1	3	2	5	1	4	0	0	0	0	0
chr6:111387765-111472140(-)	84376	REV3L	ENSG00000009413.15	protein_coding	hsa_circ_0077657	NA	High	3	2	0	4	10	14	10	8	0	0	0	0	0
chr6:111405470-111472140(-)	66671	REV3L	ENSG00000009413.15	protein_coding	hsa_circ_0077660	NA	High	2	1	0	2	2	3	15	7	0	0	4	2	0
chr6:116689320-116692392(+)	3073	KPNA5	ENSG00000196911.9	protein_coding	NA	hsa_circ_32628	High	4	1	0	0	11	11	5	4	3	3	2	11	9
chr6:116698704-116705160(+)	6457	KPNA5	ENSG00000196911.9	protein_coding	hsa_circ_0001639	hsa_circ_27299	High	5	7	5	2	13	17	16	9	6	5	0	4	10
chr6:118894027-118895325(-)	1299	MCM9	ENSG00000111877.17	protein_coding	NA	NA	Low	0	0	0	4	0	0	0	0	0	0	0	0	0
chr6:121255328-121321794(-)	66467	TBC1D32	ENSG00000146350.13	protein_coding	NA	NA	Low	2	0	0	0	0	0	0	0	0	0	0	0	0
chr6:125045211-125058106(+)	12896	RNF217	ENSG00000146373.16	protein_coding	hsa_circ_0008536	hsa_circ_10890	Low	1	0	6	0	0	0	0	0	0	0	0	0	0
chr6:125993757-126013101(+)	19345	TRMT11	ENSG00000066651.17	protein_coding	hsa_circ_0077789	NA	Low	0	0	2	2	2	0	0	0	0	0	0	0	0
chr6:127148648-127155438(+)	6791	RSPO3	ENSG00000146374.13	protein_coding	hsa_circ_0003625	hsa_circ_28193	Low	1	6	1	2	0	0	0	0	0	0	0	0	0
chr6:128064758-128067792(-)	3035	PTPRK	ENSG00000152894.14	protein_coding	hsa_circ_0005771	hsa_circ_18163	High	0	2	6	5	1	4	2	4	0	0	0	0	0
chr6:128240035-128242602(-)	2568	PTPRK	ENSG00000152894.14	protein_coding	hsa_circ_0130643	NA	Low	2	0	0	0	0	0	0	0	0	0	0	0	0
chr6:128409294-128411334(-)	2041	PTPRK	ENSG00000152894.14	protein_coding	hsa_circ_0130646	NA	Low	0	1	3	1	0	0	2	4	0	0	0	0	0
chr6:135039573-135042126(-)	2554	HBS1L	ENSG00000112339.14	protein_coding	hsa_circ_0001641	hsa_circ_07546	High	4	2	3	0	7	4	11	12	0	4	4	5	0
chr6:135300500-135323324(-)	22825	AHI1	ENSG00000135541.20	protein_coding	hsa_circ_0005214	hsa_circ_20837	Low	0	4	0	1	3	0	0	3	0	0	0	0	0
chr6:136151160-136155758(+)	4599	PDE7B	ENSG00000171408.13	protein_coding	hsa_circ_0002198	hsa_circ_01299	Low	1	6	0	3	0	0	0	0	0	0	0	0	0
chr6:136356692-136360031(-)	3340	MAP7	ENSG00000135525.18	protein_coding	hsa_circ_0130786	NA	Low	0	2	0	0	0	0	0	0	0	0	0	0	0
chr6:136377755-136389517(-)	11763	MAP7	ENSG00000135525.18	protein_coding	hsa_circ_0130788	hsa_circ_17761	Low	3	0	0	0	0	0	0	0	0	0	0	0	0
chr6:136383671-136389517(-)	5847	MAP7	ENSG00000135525.18	protein_coding	hsa_circ_0077957	hsa_circ_09037	Low	1	1	0	4	0	0	0	0	0	0	0	0	0
chr6:136388393-136389517(-)	1125	MAP7	ENSG00000135525.18	protein_coding	hsa_circ_0130789	hsa_circ_11493	High	11	7	2	2	4	2	8	8	7	8	1	0	5
chr6:136411620-136421799(-)	10180	MAP7	ENSG00000135525.18	protein_coding	hsa_circ_0077958	hsa_circ_16444	Low	0	0	0	2	0	0	0	0	0	0	0	0	0
chr6:138943513-138944622(-)	1110	REPS1	ENSG00000135597.18	protein_coding	hsa_circ_0004368	hsa_circ_04620	High	0	0	6	4	1	12	5	7	0	0	4	1	2
chr6:142166228-142170421(+)	4194	VTA1	ENSG00000009844.15	protein_coding	hsa_circ_0130863	hsa_circ_22731	Low	2	1	4	1	3	4	10	2	0	0	0	0	0
chr6:142166228-142189534(+)	23307	VTA1	ENSG00000009844.15	protein_coding	hsa_circ_0130865	hsa_circ_04952	High	0	2	0	5	3	5	0	3	0	0	5	0	0
chr6:143765261-143765798(+)	538	PHACTR2	ENSG00000112419.14	protein_coding	hsa_circ_0007769	hsa_circ_32293	Low	2	0	0	0	0	0	0	0	0	0	0	0	0
chr6:145804372-145806421(-)	2050	FBXO30	ENSG00000118496.4	protein_coding	hsa_circ_0130931	hsa_circ_04205	Low	0	1	0	6	0	0	0	0	0	0	0	0	0
chr6:145888020-145894977(-)	6958	SHPRH	ENSG00000146414.15	protein_coding	hsa_circ_0001649	hsa_circ_28159	Low	0	0	3	6	0	0	0	0	0	0	0	0	0
chr6:149366976-149380143(+)	13168	TAB2	ENSG00000055208.17	protein_coding	NA	NA	Low	0	2	0	0	0	0	0	0	0	0	0	0	0
chr6:149369909-149379518(+)	9610	TAB2	ENSG00000055208.17	protein_coding	hsa_circ_0078200	hsa_circ_22601	Low	0	2	0	3	1	6	0	3	0	0	0	0	0
chr6:149378018-149379518(+)	1501	TAB2	ENSG00000055208.17	protein_coding	hsa_circ_0078201	hsa_circ_02798	Low	1	0	0	4	0	0	0	0	0	0	0	0	0
chr6:149765691-149773169(+)	7479	PCMT1	ENSG00000120265.16	protein_coding	NA	NA	Low	0	3	0	0	0	4	4	1	0	0	0	0	0
chr6:149826264-149853160(-)	26897	LRP11	ENSG00000120256.9	protein_coding	hsa_circ_0007771	hsa_circ_21218	Low	0	4	0	1	0	0	0	0	0	0	0	0	0
chr6:151348711-151353752(+)	5042	AKAP12	ENSG00000131016.16	protein_coding	hsa_circ_0078299	hsa_circ_12210	Low	8	3	4	4	0	0	0	0	0	0	0	0	0
chr6:152308489-152321886(-)	13398	SYNE1	ENSG00000131018.22	protein_coding	hsa_circ_0131083	NA	Low	0	0	0	3	0	0	0	0	0	0	0	0	0
chr6:152329730-152331890(-)	2161	SYNE1	ENSG00000131018.22	protein_coding	hsa_circ_0078328	hsa_circ_15078	Low	0	2	3	6	0	0	0	0	0	0	0	0	0
chr6:154422506-154442290(-)	19785	CNKSR3	ENSG00000153721.17	protein_coding	hsa_circ_0005497	hsa_circ_21179	Low	3	0	0	0	0	0	0	0	0	0	0	0	0
chr6:154441292-154450258(-)	8967	CNKSR3	ENSG00000153721.17	protein_coding	hsa_circ_0007317	hsa_circ_13983	Low	3	0	0	0	3	0	0	3	0	0	0	0	0
chr6:154773989-154778045(+)	4057	SCAF8	ENSG00000213079.9	protein_coding	hsa_circ_0078362	hsa_circ_30451	High	5	0	0	1	6	11	9	3	0	0	0	0	0
chr6:154773989-154795139(+)	21151	SCAF8	ENSG00000213079.9	protein_coding	hsa_circ_0001654	hsa_circ_06913	High	2	7	3	2	15	24	25	31	0	8	0	0	0
chr6:156829227-156829421(+)	195	ARID1B	ENSG00000049618.21	protein_coding	hsa_circ_0078389	hsa_circ_19847	Low	1	0	4	2	0	0	0	0	0	0	0	0	0
chr6:157036835-157084905(+)	48071	ARID1B	ENSG00000049618.21	protein_coding	hsa_circ_0001658	hsa_circ_09793	Low	4	1	0	3	0	0	0	2	0	0	0	0	0
chr6:157036835-157110561(+)	73727	ARID1B	ENSG00000049618.21	protein_coding	hsa_circ_0004019	hsa_circ_15789	Low	3	1	0	2	0	0	2	0	0	0	0	0	0
chr6:157084662-157110561(+)	25900	ARID1B	ENSG00000049618.21	protein_coding	hsa_circ_0004381	hsa_circ_04545	Low	3	1	0	0	0	0	0	0	0	0	0	0	0
chr6:157167040-157198907(+)	31868	ARID1B	ENSG00000049618.21	protein_coding	NA	NA	Low	3	0	0	0	0	0	0	0	0	0	0	0	0
chr6:157867547-157875176(+)	7630	SNX9	ENSG00000130340.14	protein_coding	hsa_circ_0002971	hsa_circ_09160	Low	4	0	0	0	0	0	0	0	0	0	0	0	0
chr6:158267234-158314268(+)	47035	TULP4	ENSG00000130338.12	protein_coding	hsa_circ_0131194	NA	High	0	3	0	5	6	16	2	4	0	0	0	0	0
chr6:158282263-158314268(+)	32006	TULP4	ENSG00000130338.12	protein_coding	hsa_circ_0131196	NA	High	9	8	19	16	12	11	2	19	7	7	9	14	14
chr6:158312051-158314268(+)	2218	NA	NA	NA	hsa_circ_0131202	NA	High	12	10	18	16	6	14	5	15	11	8	8	15	13
chr6:158580940-158589782(+)	8843	TMEM181	ENSG00000146433.8	protein_coding	hsa_circ_0001661	hsa_circ_29918	High	3	3	0	2	7	11	5	8	0	3	9	6	10
chr6:158583954-158589782(+)	5829	TMEM181	ENSG00000146433.8	protein_coding	hsa_circ_0001663	hsa_circ_09277	High	0	2	0	3	5	5	16	9	0	1	6	2	4
chr6:158605267-158608750(+)	3484	TMEM181	ENSG00000146433.8	protein_coding	hsa_circ_0078510	hsa_circ_09895	Low	2	0	0	0	0	0	0	0	0	0	0	0	0
chr6:158776408-158789371(-)	12964	EZR	ENSG00000092820.17	protein_coding	hsa_circ_0078538	NA	Low	4	2	0	0	0	2	3	1	0	0	0	0	0
chr6:158783520-158789371(-)	5852	EZR	ENSG00000092820.17	protein_coding	hsa_circ_0078539	NA	Low	0	0	0	2	0	0	0	0	0	0	0	0	0
chr6:160046498-160048543(+)	2046	IGF2R	ENSG00000197081.12	protein_coding	hsa_circ_0131235	hsa_circ_11943	Low	4	0	0	0	1	1	2	4	0	0	0	0	0
chr6:160397979-160410846(+)	12868	SLC22A3	ENSG00000146477.5	protein_coding	hsa_circ_0078607	hsa_circ_08026	High	20	23	25	19	0	0	0	0	0	1	4	8	2
chr6:165379194-165392796(-)	13603	PDE10A	ENSG00000112541.13	protein_coding	hsa_circ_0131278	hsa_circ_06261	Low	0	2	0	0	0	0	0	0	0	0	0	0	0
chr6:165448928-165450362(-)	1435	PDE10A	ENSG00000112541.13	protein_coding	hsa_circ_0078638	NA	Low	2	2	0	0	0	0	0	0	1	0	1	0	4
chr6:167870383-167898467(+)	28085	MLLT4	ENSG00000130396.20	protein_coding	hsa_circ_0131322	NA	Low	2	0	0	1	0	2	4	1	0	0	0	0	0
chr6:169762429-169768171(+)	5743	ERMARD	ENSG00000130023.15	protein_coding	hsa_circ_0004237	hsa_circ_10277	High	5	1	6	0	1	4	3	1	0	0	0	0	0
chr6:169762429-169769713(+)	7285	ERMARD	ENSG00000130023.15	protein_coding	hsa_circ_0078765	NA	Low	2	0	0	0	0	0	0	0	0	0	0	0	0
chr6:170317370-170323259(+)	5890	FAM120B	ENSG00000112584.13	protein_coding	hsa_circ_0078768	hsa_circ_01286	High	6	3	2	11	15	9	5	6	6	0	3	3	0
chr6:170317370-170330550(+)	13181	FAM120B	ENSG00000112584.13	protein_coding	hsa_circ_0001666	hsa_circ_06474	High	4	5	0	0	6	6	2	3	0	0	0	0	0
chr7:579256-596304(-)	17049	PRKAR1B	ENSG00000188191.14	protein_coding	hsa_circ_0079039	hsa_circ_31376	Low	0	0	9	0	0	0	0	0	0	0	0	0	0
chr7:579256-607452(-)	28197	PRKAR1B	ENSG00000188191.14	protein_coding	hsa_circ_0079040	hsa_circ_15646	High	2	2	52	34	0	0	0	0	0	0	0	0	0
chr7:596146-607452(-)	11307	PRKAR1B	ENSG00000188191.14	protein_coding	hsa_circ_0134486	NA	High	6	2	8	9	0	0	0	0	0	0	0	0	0
chr7:677229-711527(-)	34299	PRKAR1B	ENSG00000188191.14	protein_coding	hsa_circ_0008039	hsa_circ_02248	High	6	7	6	12	6	5	10	14	3	0	4	3	8
chr7:2363632-2364529(+)	898	EIF3B	ENSG00000106263.17	protein_coding	hsa_circ_0008809	hsa_circ_26758	Low	3	2	0	1	5	1	3	3	0	0	0	0	0
chr7:4799133-4799215(-)	83	RADIL	ENSG00000157927.16	protein_coding	NA	NA	Low	0	2	0	0	0	0	0	0	0	0	0	0	0
chr7:5986759-5987620(-)	862	PMS2	ENSG00000122512.14	protein_coding	NA	hsa_circ_03920	Low	0	2	0	2	0	0	2	2	0	0	0	0	0
chr7:6046071-6050045(-)	3975	EIF2AK1	ENSG00000086232.12	protein_coding	hsa_circ_0001673	hsa_circ_28867	High	2	2	0	1	6	6	5	9	0	0	0	0	0
chr7:6111125-6115523(+)	4399	USP42	ENSG00000106346.11	protein_coding	hsa_circ_0007823	hsa_circ_22093	High	3	0	6	1	4	11	15	14	0	0	0	3	0
chr7:6139092-6145656(+)	6565	USP42	ENSG00000106346.11	protein_coding	hsa_circ_0134481	hsa_circ_19979	Low	0	0	0	5	0	0	0	0	0	0	0	0	0
chr7:6800948-6801523(-)	576	CCZ1B	ENSG00000146574.15	protein_coding	hsa_circ_0007135	hsa_circ_27943	Low	0	1	9	0	2	1	2	3	0	0	0	0	0
chr7:6806004-6822364(-)	16361	CCZ1B	ENSG00000146574.15	protein_coding	NA	NA	Low	0	0	0	3	0	0	0	0	0	0	0	0	0
chr7:6814764-6822364(-)	7601	CCZ1B	ENSG00000146574.15	protein_coding	hsa_circ_0008970	hsa_circ_27607	Low	1	0	6	0	0	0	0	0	0	0	0	0	0
chr7:7234303-7243750(+)	9448	C1GALT1	ENSG00000106392.10	protein_coding	hsa_circ_0001675	hsa_circ_00095	High	0	5	0	2	5	2	4	2	0	0	0	0	0
chr7:10982372-10990847(+)	8476	PHF14	ENSG00000106443.15	protein_coding	hsa_circ_0133015	hsa_circ_18634	Low	2	1	0	0	0	3	0	2	0	0	0	0	0
chr7:11028681-11062085(+)	33405	PHF14	ENSG00000106443.15	protein_coding	hsa_circ_0133021	NA	Low	0	2	0	0	0	0	0	0	0	0	0	0	0
chr7:11051612-11062085(+)	10474	PHF14	ENSG00000106443.15	protein_coding	hsa_circ_0133036	NA	Low	1	3	0	0	0	0	0	3	0	0	0	0	0
chr7:11061791-11111467(+)	49677	PHF14	ENSG00000106443.15	protein_coding	hsa_circ_0079440	hsa_circ_27766	High	4	4	0	2	5	4	6	12	6	3	11	5	2
chr7:11541419-11636961(-)	95543	THSD7A	ENSG00000005108.15	protein_coding	hsa_circ_0079446	NA	High	9	15	8	4	0	0	0	0	0	0	0	0	0
chr7:11590460-11636961(-)	46502	THSD7A	ENSG00000005108.15	protein_coding	hsa_circ_0133103	NA	Low	2	1	0	2	0	0	0	0	0	0	0	0	0
chr7:11636130-11636961(-)	832	THSD7A	ENSG00000005108.15	protein_coding	hsa_circ_0079448	hsa_circ_01552	Low	5	0	0	3	0	0	0	0	0	0	0	0	0
chr7:15365514-15394179(-)	28666	AGMO	ENSG00000187546.13	protein_coding	NA	NA	Low	2	0	0	0	0	0	0	0	0	0	0	0	0
chr7:16258390-16278226(-)	19837	ISPD	ENSG00000214960.9	protein_coding	hsa_circ_0079480	hsa_circ_10782	High	4	0	8	2	0	1	5	0	0	0	0	0	0
chr7:16681301-16689906(+)	8606	BZW2	ENSG00000136261.14	protein_coding	hsa_circ_0079492	hsa_circ_18852	High	0	5	9	0	0	0	0	0	0	0	0	0	0
chr7:16681301-16697061(+)	15761	BZW2	ENSG00000136261.14	protein_coding	hsa_circ_0007102	hsa_circ_19471	Low	1	0	6	0	2	0	1	2	0	0	0	0	0
chr7:17309936-17340228(+)	30293	AHR	ENSG00000106546.12	protein_coding	NA	hsa_circ_00586	Low	0	2	0	0	0	0	0	0	0	0	0	0	0
chr7:17845595-17850964(-)	5370	SNX13	ENSG00000071189.21	protein_coding	hsa_circ_0005535	hsa_circ_13045	High	2	6	2	5	1	3	6	5	0	0	2	1	3
chr7:17868407-17875790(-)	7384	SNX13	ENSG00000071189.21	protein_coding	hsa_circ_0005519	hsa_circ_09732	High	6	2	4	0	1	6	9	7	2	2	6	0	2
chr7:17868407-17897446(-)	29040	SNX13	ENSG00000071189.21	protein_coding	hsa_circ_0004671	hsa_circ_03531	High	2	4	0	0	1	4	4	3	8	0	0	5	10
chr7:22960256-22991139(-)	30884	FAM126A	ENSG00000122591.11	protein_coding	hsa_circ_0008951	hsa_circ_06673	High	5	0	2	1	0	2	2	1	0	2	8	11	5
chr7:22976210-22991139(-)	14930	FAM126A	ENSG00000122591.11	protein_coding	hsa_circ_0005251	hsa_circ_24707	Low	3	3	0	2	0	0	0	0	1	7	4	0	1
chr7:23185070-23187146(+)	2077	NUPL2	ENSG00000136243.16	protein_coding	hsa_circ_0001683	hsa_circ_10441	Low	2	2	3	0	0	0	0	2	0	0	0	0	0
chr7:23342064-23361741(-)	19678	IGF2BP3	ENSG00000136231.13	protein_coding	hsa_circ_0079596	NA	Low	3	0	1	2	0	0	0	0	0	0	0	0	0
chr7:23611171-23611553(+)	383	CCDC126	ENSG00000169193.11	protein_coding	hsa_circ_0001684	hsa_circ_31833	High	0	6	4	10	6	8	3	1	11	4	3	0	9
chr7:24620052-24668660(+)	48609	MPP6	ENSG00000105926.15	protein_coding	hsa_circ_0133989	hsa_circ_31679	High	4	8	1	7	5	4	2	2	3	8	3	5	11
chr7:24620052-24680520(+)	60469	MPP6	ENSG00000105926.15	protein_coding	hsa_circ_0079617	NA	Low	0	0	1	2	0	0	0	0	3	0	2	0	0
chr7:24623663-24650712(+)	27050	MPP6	ENSG00000105926.15	protein_coding	hsa_circ_0133993	NA	High	7	1	4	2	0	0	0	0	3	13	8	11	10
chr7:24623663-24668660(+)	44998	MPP6	ENSG00000105926.15	protein_coding	hsa_circ_0133996	NA	High	8	4	2	9	6	8	4	3	3	4	14	2	7
chr7:24623666-24649764(+)	26099	MPP6	ENSG00000105926.15	protein_coding	hsa_circ_0079620	NA	Low	0	2	0	0	0	0	0	0	0	0	0	0	0
chr7:24623666-24650712(+)	27047	MPP6	ENSG00000105926.15	protein_coding	hsa_circ_0001685	hsa_circ_12541	High	6	3	10	6	3	0	3	10	11	15	26	15	21
chr7:24623666-24663721(+)	40056	MPP6	ENSG00000105926.15	protein_coding	hsa_circ_0079621	hsa_circ_16207	Low	4	0	0	0	0	0	0	0	0	0	0	0	0
chr7:24623666-24668660(+)	44995	MPP6	ENSG00000105926.15	protein_coding	hsa_circ_0001686	hsa_circ_18994	High	18	12	4	20	11	18	14	18	17	10	8	24	23
chr7:24623666-24680520(+)	56855	MPP6	ENSG00000105926.15	protein_coding	hsa_circ_0001687	hsa_circ_08914	High	4	4	3	2	0	0	1	6	7	1	1	0	3
chr7:24641716-24650712(+)	8997	MPP6	ENSG00000105926.15	protein_coding	hsa_circ_0079624	hsa_circ_02194	Low	4	0	0	0	0	2	0	0	0	0	0	0	0
chr7:26193287-26193598(-)	312	HNRNPA2B1	ENSG00000122566.20	protein_coding	NA	NA	Low	0	0	0	2	0	0	0	0	0	0	0	0	0
chr7:26202971-26208555(+)	5585	CBX3	ENSG00000122565.18	protein_coding	NA	NA	Low	0	0	0	4	0	0	0	0	0	0	0	0	0
chr7:26684736-26690362(-)	5627	SKAP2	ENSG00000005020.12	protein_coding	hsa_circ_0079658	hsa_circ_06900	High	2	3	0	2	1	9	6	5	0	0	0	0	0
chr7:26844030-26854890(-)	10861	SKAP2	ENSG00000005020.12	protein_coding	hsa_circ_0134026	hsa_circ_00776	High	2	1	0	0	9	6	2	5	0	0	0	0	0
chr7:27629371-27632441(-)	3071	HIBADH	ENSG00000106049.8	protein_coding	hsa_circ_0006042	hsa_circ_16053	Low	0	2	0	0	0	2	0	1	0	0	0	0	0
chr7:27629371-27632445(-)	3075	HIBADH	ENSG00000106049.8	protein_coding	hsa_circ_0003958	hsa_circ_12985	High	6	0	0	6	9	11	26	12	6	2	0	2	7
chr7:27629371-27649633(-)	20263	HIBADH	ENSG00000106049.8	protein_coding	hsa_circ_0006773	hsa_circ_04236	High	4	3	0	0	2	2	0	0	17	4	7	4	3
chr7:27748518-27769834(+)	21317	TAX1BP1	ENSG00000106052.13	protein_coding	hsa_circ_0134033	hsa_circ_05636	Low	1	3	0	0	1	9	0	1	0	0	2	2	1
chr7:27785163-27785489(+)	327	TAX1BP1	ENSG00000106052.13	protein_coding	hsa_circ_0079668	NA	Low	3	0	0	0	0	0	0	0	0	0	0	0	0
chr7:27785163-27800090(+)	14928	TAX1BP1	ENSG00000106052.13	protein_coding	hsa_circ_0134036	hsa_circ_32083	Low	2	0	3	0	8	2	3	3	0	0	0	0	0
chr7:30550636-30562128(-)	11493	AC005154.6	ENSG00000196295.11	processed_transcript	hsa_circ_0001693	hsa_circ_13523	High	1	0	0	3	10	3	7	4	0	0	0	0	0
chr7:30550636-30574881(-)	24246	AC005154.6	ENSG00000196295.11	processed_transcript	hsa_circ_0134091	NA	Low	4	4	12	3	0	0	0	0	0	0	0	0	0
chr7:30621393-30622462(+)	1070	GARS	ENSG00000106105.13	protein_coding	hsa_circ_0009000	hsa_circ_08544	High	4	0	0	0	3	7	0	0	0	0	6	0	4
chr7:32543141-32559464(+)	16324	AVL9	ENSG00000105778.17	protein_coding	hsa_circ_0079762	hsa_circ_29188	Low	2	1	0	0	0	0	0	0	0	0	0	0	0
chr7:32632543-32639365(-)	6823	DPY19L1P1	ENSG00000229358.3	unprocessed_pseudogene	hsa_circ_0006010	hsa_circ_20548	Low	1	4	2	3	1	4	0	3	0	0	0	0	0
chr7:32655987-32726470(-)	70484	DPY19L1P1	ENSG00000229358.3	unprocessed_pseudogene	NA	NA	Low	1	3	5	0	0	0	0	0	0	0	0	0	0
chr7:32812757-32817307(+)	4551	DPY19L1P2	ENSG00000231952.3	unprocessed_pseudogene	hsa_circ_0134136	NA	Low	2	0	0	0	0	0	0	0	0	0	0	0	0
chr7:32833008-32834919(+)	1912	DPY19L1P2	ENSG00000231952.3	unprocessed_pseudogene	NA	NA	High	0	6	0	1	2	4	6	6	0	0	0	0	0
chr7:33146242-33177591(+)	31350	BBS9	ENSG00000122507.20	protein_coding	hsa_circ_0003162	hsa_circ_30574	High	4	1	0	0	6	12	5	2	0	1	3	15	1
chr7:33357855-33388144(+)	30290	BBS9	ENSG00000122507.20	protein_coding	hsa_circ_0008336	hsa_circ_11909	Low	2	0	0	2	2	4	5	1	0	0	0	0	0
chr7:34966894-34973605(-)	6712	DPY19L1	ENSG00000173852.13	protein_coding	hsa_circ_0134200	hsa_circ_01534	High	5	7	10	11	1	2	4	2	0	0	0	0	0
chr7:35010468-35018596(-)	8129	DPY19L1	ENSG00000173852.13	protein_coding	hsa_circ_0134201	hsa_circ_15994	High	16	11	4	10	3	4	15	4	4	4	4	1	5
chr7:35132310-35150274(-)	17965	DPY19L2P1	ENSG00000189212.12	transcribed_unprocessed_pseudogene	NA	NA	Low	0	0	0	3	0	0	0	0	0	0	0	0	0
chr7:35667434-35673278(-)	5845	HERPUD2	ENSG00000122557.9	protein_coding	hsa_circ_0001696	hsa_circ_31198	High	1	7	3	4	6	7	3	11	0	0	0	0	0
chr7:36406181-36411166(+)	4986	ANLN	ENSG00000011426.10	protein_coding	NA	hsa_circ_14553	Low	0	2	0	0	0	0	0	0	0	0	0	0	0
chr7:38010921-38013581(+)	2661	NA	NA	NA	hsa_circ_0134255	NA	Low	4	0	3	7	0	0	0	0	0	0	0	0	0
chr7:38789801-38830328(-)	40528	VPS41	ENSG00000006715.15	protein_coding	hsa_circ_0001698	hsa_circ_23054	Low	0	0	0	2	0	0	0	0	0	0	0	0	0
chr7:39781235-39789544(+)	8310	LINC00265	ENSG00000188185.11	lincRNA	NA	NA	Low	0	0	4	0	0	0	0	0	0	0	0	0	0
chr7:39987599-39988258(+)	660	CDK13	ENSG00000065883.14	protein_coding	hsa_circ_0079929	hsa_circ_26832	High	7	2	7	0	11	13	9	5	5	4	2	4	1
chr7:39987599-40002031(+)	14433	CDK13	ENSG00000065883.14	protein_coding	hsa_circ_0001699	hsa_circ_24058	High	7	10	5	7	20	20	18	30	7	14	12	14	7
chr7:39987599-40047877(+)	60279	CDK13	ENSG00000065883.14	protein_coding	hsa_circ_0079931	hsa_circ_09600	High	0	1	8	1	2	2	7	10	0	0	0	0	0
chr7:39987599-40063100(+)	75502	CDK13	ENSG00000065883.14	protein_coding	hsa_circ_0079933	hsa_circ_17863	High	1	0	1	4	2	7	3	7	0	0	0	0	0
chr7:39997494-40002031(+)	4538	CDK13	ENSG00000065883.14	protein_coding	hsa_circ_0003951	hsa_circ_11051	High	0	2	2	4	4	3	0	5	0	1	2	5	6
chr7:43396814-43407731(+)	10918	HECW1	ENSG00000002746.14	protein_coding	hsa_circ_0008258	hsa_circ_01564	Low	0	3	0	2	0	0	0	0	0	0	0	0	0
chr7:43396814-43438145(+)	41332	HECW1	ENSG00000002746.14	protein_coding	hsa_circ_0134333	NA	Low	0	0	0	3	0	0	0	0	0	0	0	0	0
chr7:43463660-43479744(+)	16085	HECW1	ENSG00000002746.14	protein_coding	hsa_circ_0003851	hsa_circ_06109	Low	1	2	0	1	0	0	0	0	0	0	0	0	0
chr7:43595901-43596113(+)	213	STK17A	ENSG00000164543.5	protein_coding	hsa_circ_0134360	NA	Low	0	0	9	0	0	0	0	0	0	0	0	0	0
chr7:43639449-43640649(-)	1201	COA1	ENSG00000106603.17	protein_coding	hsa_circ_0001700	hsa_circ_16861	High	0	2	3	2	3	1	14	0	5	10	10	4	12
chr7:43639449-43656153(-)	16705	COA1	ENSG00000106603.17	protein_coding	NA	NA	Low	3	0	0	0	0	0	0	0	0	0	0	0	0
chr7:44404440-44427703(-)	23264	NUDCD3	ENSG00000015676.17	protein_coding	hsa_circ_0080031	hsa_circ_00696	Low	0	0	0	2	0	0	0	0	0	0	0	0	0
chr7:44645327-44647759(+)	2433	OGDH	ENSG00000105953.14	protein_coding	hsa_circ_0003340	hsa_circ_30258	High	3	2	2	0	8	2	10	17	7	4	6	6	2
chr7:44674411-44675268(+)	858	OGDH	ENSG00000105953.14	protein_coding	hsa_circ_0005004	hsa_circ_10009	Low	3	1	0	0	4	1	0	1	0	0	0	0	0
chr7:45648670-45662214(+)	13545	ADCY1	ENSG00000164742.14	protein_coding	hsa_circ_0080121	hsa_circ_19159	High	0	2	0	0	6	22	15	11	0	0	0	0	0
chr7:47344755-47428376(-)	83622	TNS3	ENSG00000136205.16	protein_coding	NA	NA	Low	0	0	3	0	0	0	0	0	0	0	0	0	0
chr7:47368365-47369621(-)	1257	TNS3	ENSG00000136205.16	protein_coding	hsa_circ_0080151	NA	Low	4	0	0	2	0	0	0	0	0	0	0	0	0
chr7:47435282-47442055(-)	6774	TNS3	ENSG00000136205.16	protein_coding	hsa_circ_0008729	hsa_circ_08311	Low	3	2	0	1	0	0	0	0	0	0	0	0	0
chr7:47473219-47529147(-)	55929	TNS3	ENSG00000136205.16	protein_coding	NA	NA	Low	2	1	0	2	0	0	0	0	0	0	0	0	0
chr7:47481103-47529147(-)	48045	TNS3	ENSG00000136205.16	protein_coding	hsa_circ_0080189	NA	High	13	16	30	9	0	0	0	0	0	0	0	0	0
chr7:47506907-47506944(-)	38	TNS3	ENSG00000136205.16	protein_coding	NA	NA	Low	0	2	0	0	0	0	0	0	0	0	0	0	0
chr7:47506907-47529147(-)	22241	TNS3	ENSG00000136205.16	protein_coding	hsa_circ_0080190	NA	High	6	2	5	9	0	0	0	0	0	0	0	0	0
chr7:50669722-50674658(-)	4937	GRB10	ENSG00000106070.17	protein_coding	hsa_circ_0008334	hsa_circ_02498	Low	0	2	8	4	0	0	0	0	0	0	0	4	3
chr7:50669722-50705323(-)	35602	GRB10	ENSG00000106070.17	protein_coding	hsa_circ_0080210	hsa_circ_00860	Low	0	0	2	2	0	0	0	0	0	0	0	0	0
chr7:50669722-50756056(-)	86335	GRB10	ENSG00000106070.17	protein_coding	hsa_circ_0134424	hsa_circ_32088	Low	1	3	0	0	0	0	0	0	0	0	0	0	0
chr7:50695592-50703908(-)	8317	GRB10	ENSG00000106070.17	protein_coding	NA	NA	Low	0	2	0	0	0	0	0	0	0	0	0	0	0
chr7:50703821-50705323(-)	1503	GRB10	ENSG00000106070.17	protein_coding	hsa_circ_0080212	hsa_circ_08692	Low	0	0	7	0	0	0	0	0	0	0	0	0	0
chr7:50726013-50756056(-)	30044	GRB10	ENSG00000106070.17	protein_coding	hsa_circ_0134432	NA	Low	0	0	6	0	0	0	0	0	0	0	0	0	0
chr7:55982210-55983868(+)	1659	GBAS	ENSG00000146729.9	protein_coding	hsa_circ_0001709	hsa_circ_05348	High	4	7	6	6	8	6	7	8	0	0	0	0	0
chr7:55982210-55984878(+)	2669	GBAS	ENSG00000146729.9	protein_coding	hsa_circ_0080250	hsa_circ_08728	Low	1	0	8	0	0	0	0	3	0	0	0	0	0
chr7:66127704-66134374(+)	6671	CRCP	ENSG00000241258.6	protein_coding	hsa_circ_0004604	hsa_circ_22367	High	2	2	5	8	3	1	5	9	5	0	2	6	0
chr7:66240325-66241270(+)	946	TPST1	ENSG00000169902.13	protein_coding	hsa_circ_0007672	hsa_circ_15875	Low	0	0	0	4	0	6	0	3	0	0	0	0	0
chr7:66240325-66286709(+)	46385	TPST1	ENSG00000169902.13	protein_coding	hsa_circ_0006041	hsa_circ_22617	High	4	2	2	7	10	9	6	9	0	0	0	0	0
chr7:66286511-66286709(+)	199	TPST1	ENSG00000169902.13	protein_coding	hsa_circ_0006365	hsa_circ_15605	High	5	6	6	2	12	12	0	8	0	0	0	0	0
chr7:66991137-66994341(-)	3205	SBDS	ENSG00000126524.9	protein_coding	hsa_circ_0134539	hsa_circ_06628	Low	0	3	0	0	1	3	2	5	0	0	0	0	0
chr7:69899286-69899498(+)	213	AUTS2	ENSG00000158321.15	protein_coding	hsa_circ_0080414	hsa_circ_23547	Low	1	1	8	2	1	2	0	0	0	0	0	0	0
chr7:70762870-70771644(+)	8775	AUTS2	ENSG00000158321.15	protein_coding	hsa_circ_0080420	hsa_circ_02133	Low	0	0	0	3	0	0	0	0	0	0	0	0	0
chr7:72694687-72713798(-)	19112	TYW1B	ENSG00000277149.4	protein_coding	NA	NA	Low	0	0	4	2	0	0	0	0	0	0	0	0	0
chr7:72728822-72744601(-)	15780	TYW1B	ENSG00000277149.4	protein_coding	NA	NA	Low	2	1	0	0	2	0	1	3	0	0	0	0	0
chr7:73248577-73266581(-)	18005	GTF2IRD2P1	ENSG00000214544.7	transcribed_unprocessed_pseudogene	NA	NA	Low	0	2	0	0	0	0	0	0	0	0	0	0	0
chr7:73459536-73470483(-)	10948	BAZ1B	ENSG00000009954.10	protein_coding	hsa_circ_0004670	hsa_circ_01264	High	5	5	0	8	0	2	9	6	3	4	0	2	0
chr7:73462922-73470483(-)	7562	BAZ1B	ENSG00000009954.10	protein_coding	hsa_circ_0080483	hsa_circ_20425	Low	2	3	0	0	0	0	0	0	0	0	0	0	0
chr7:73469517-73470483(-)	967	BAZ1B	ENSG00000009954.10	protein_coding	hsa_circ_0003866	hsa_circ_31923	High	3	2	3	1	1	3	9	16	3	1	0	0	2
chr7:73686636-73687095(+)	460	WBSCR22	ENSG00000071462.11	protein_coding	hsa_circ_0005588	hsa_circ_13584	High	0	2	1	2	9	8	0	3	0	5	1	2	3
chr7:74338448-74339004(+)	557	CLIP2	ENSG00000106665.15	protein_coding	hsa_circ_0001717	hsa_circ_32533	Low	0	0	11	0	0	0	0	0	0	0	0	0	0
chr7:74380806-74386604(+)	5799	CLIP2	ENSG00000106665.15	protein_coding	NA	hsa_circ_03823	Low	0	0	0	2	0	0	0	0	0	0	0	0	0
chr7:74705164-74716950(+)	11787	GTF2I	ENSG00000263001.5	protein_coding	NA	NA	High	5	2	2	2	7	11	0	5	3	0	0	2	9
chr7:74732479-74735532(+)	3054	GTF2I	ENSG00000263001.5	protein_coding	NA	NA	Low	0	0	0	2	0	0	0	0	0	0	0	0	0
chr7:74733923-74735532(+)	1610	GTF2I	ENSG00000263001.5	protein_coding	NA	hsa_circ_13497	Low	0	4	0	0	0	5	1	0	0	0	0	0	0
chr7:74743449-74744941(+)	1493	GTF2I	ENSG00000263001.5	protein_coding	NA	NA	Low	1	2	0	0	1	4	7	2	0	0	0	0	0
chr7:74743449-74746411(+)	2963	GTF2I	ENSG00000263001.5	protein_coding	NA	NA	Low	0	3	0	2	0	0	0	0	0	0	0	0	0
chr7:75108960-75112535(+)	3576	GTF2IRD2B	ENSG00000174428.16	protein_coding	NA	NA	Low	0	2	0	0	0	0	0	0	0	0	0	0	0
chr7:75437515-75439224(-)	1710	POM121C	ENSG00000272391.5	protein_coding	hsa_circ_0080689	hsa_circ_30453	Low	0	3	0	0	0	0	0	2	0	0	0	0	0
chr7:75474704-75475188(-)	485	POM121C	ENSG00000272391.5	protein_coding	hsa_circ_0006098	hsa_circ_15771	High	5	1	2	1	10	13	10	14	1	4	1	1	2
chr7:77109938-77113483(-)	3546	FAM185BP	ENSG00000214439.3	unprocessed_pseudogene	hsa_circ_0006338	NA	High	6	3	0	13	12	23	25	45	0	3	4	2	8
chr7:77274482-77280653(+)	6172	CCDC146	ENSG00000135205.14	protein_coding	hsa_circ_0134675	hsa_circ_28757	Low	1	2	0	0	0	0	0	3	0	0	0	0	0
chr7:77396982-77406105(-)	9124	GSAP	ENSG00000186088.15	protein_coding	NA	NA	Low	0	3	0	0	1	0	1	3	0	0	0	0	0
chr7:77571078-77597901(+)	26824	PTPN12	ENSG00000127947.15	protein_coding	hsa_circ_0134686	NA	Low	0	0	7	3	0	0	0	0	0	0	0	0	0
chr7:77581427-77583650(+)	2224	PTPN12	ENSG00000127947.15	protein_coding	hsa_circ_0008139	hsa_circ_17958	Low	2	3	6	0	4	2	1	0	0	0	0	0	0
chr7:77581427-77592256(+)	10830	PTPN12	ENSG00000127947.15	protein_coding	hsa_circ_0002458	hsa_circ_02130	Low	2	0	0	4	0	3	0	4	0	0	0	0	0
chr7:77585543-77600806(+)	15264	PTPN12	ENSG00000127947.15	protein_coding	hsa_circ_0003764	hsa_circ_29620	High	11	2	5	2	4	1	9	13	0	0	0	0	0
chr7:77585543-77611046(+)	25504	PTPN12	ENSG00000127947.15	protein_coding	hsa_circ_0134692	NA	Low	2	1	0	0	0	1	0	3	0	0	0	0	0
chr7:77607235-77627675(+)	20441	PTPN12	ENSG00000127947.15	protein_coding	hsa_circ_0080849	NA	Low	0	2	0	1	0	0	0	0	0	0	0	0	0
chr7:77607235-77632425(+)	25191	PTPN12	ENSG00000127947.15	protein_coding	hsa_circ_0080850	hsa_circ_24539	High	2	1	6	0	0	7	0	1	0	0	0	0	0
chr7:77607235-77635849(+)	28615	PTPN12	ENSG00000127947.15	protein_coding	hsa_circ_0080851	hsa_circ_08567	Low	4	1	0	4	3	0	4	5	0	0	0	0	0
chr7:77607235-77639324(+)	32090	PTPN12	ENSG00000127947.15	protein_coding	hsa_circ_0134694	NA	Low	0	0	4	0	0	0	0	0	0	0	0	0	0
chr7:77765495-77773314(+)	7820	RSBN1L	ENSG00000187257.14	protein_coding	hsa_circ_0134707	hsa_circ_28980	Low	0	2	0	0	0	0	0	0	0	0	0	0	0
chr7:77765495-77778814(+)	13320	RSBN1L	ENSG00000187257.14	protein_coding	hsa_circ_0134708	NA	High	1	1	0	6	1	5	0	1	0	0	0	0	0
chr7:77920279-77922778(+)	2500	PHTF2	ENSG00000006576.16	protein_coding	hsa_circ_0134722	NA	Low	2	0	0	0	0	0	0	0	0	0	0	0	0
chr7:80765155-80805758(-)	40604	SEMA3C	ENSG00000075223.13	protein_coding	hsa_circ_0080894	NA	High	2	1	0	0	6	3	6	4	0	0	0	0	0
chr7:80789306-80805758(-)	16453	SEMA3C	ENSG00000075223.13	protein_coding	hsa_circ_0002714	hsa_circ_24549	High	9	7	2	7	68	74	57	68	0	0	3	0	0
chr7:80789306-80810701(-)	21396	SEMA3C	ENSG00000075223.13	protein_coding	hsa_circ_0004365	hsa_circ_32183	High	9	24	0	7	84	61	89	111	3	9	3	8	2
chr7:80798092-80805758(-)	7667	SEMA3C	ENSG00000075223.13	protein_coding	hsa_circ_0080903	NA	High	0	2	0	0	12	6	7	15	0	0	0	0	0
chr7:80810611-80828745(-)	18135	SEMA3C	ENSG00000075223.13	protein_coding	hsa_circ_0080909	NA	High	4	0	0	4	11	1	4	7	0	0	0	0	0
chr7:82335135-82349649(-)	14515	CACNA2D1	ENSG00000153956.15	protein_coding	hsa_circ_0134837	hsa_circ_19659	Low	3	0	0	0	0	0	0	0	0	0	0	0	0
chr7:83134250-83156392(-)	22143	PCLO	ENSG00000186472.19	protein_coding	hsa_circ_0080942	NA	Low	5	1	0	1	0	0	2	0	0	0	0	0	0
chr7:87163495-87174669(+)	11175	DMTF1	ENSG00000135164.18	protein_coding	hsa_circ_0005515	hsa_circ_13556	High	2	1	2	2	1	6	2	5	0	0	0	0	0
chr7:87163495-87185980(+)	22486	DMTF1	ENSG00000135164.18	protein_coding	hsa_circ_0080950	hsa_circ_18046	Low	0	0	0	3	0	1	0	6	0	0	0	0	0
chr7:87391589-87393067(+)	1479	CROT	ENSG00000005469.11	protein_coding	hsa_circ_0134931	hsa_circ_13475	Low	3	1	0	0	0	0	0	0	0	0	0	0	0
chr7:91992158-92003235(+)	11078	AKAP9	ENSG00000127914.16	protein_coding	NA	NA	High	0	3	0	5	0	0	0	0	1	7	0	3	0
chr7:92213195-92226682(-)	13488	KRIT1	ENSG00000001631.14	protein_coding	hsa_circ_0081006	hsa_circ_12099	High	0	0	3	1	7	5	3	2	0	3	3	1	0
chr7:92221902-92222978(-)	1077	KRIT1	ENSG00000001631.14	protein_coding	hsa_circ_0135052	hsa_circ_18582	Low	3	0	0	0	0	0	0	0	0	0	0	0	0
chr7:92294889-92327900(+)	33012	ANKIB1	ENSG00000001629.9	protein_coding	hsa_circ_0135062	hsa_circ_31271	High	8	14	7	2	10	8	17	26	3	0	0	0	4
chr7:92294889-92333720(+)	38832	ANKIB1	ENSG00000001629.9	protein_coding	hsa_circ_0002497	NA	Low	0	0	4	0	0	0	0	0	0	0	0	0	0
chr7:92294889-92352642(+)	57754	ANKIB1	ENSG00000001629.9	protein_coding	hsa_circ_0002744	hsa_circ_06609	High	1	2	0	2	6	7	12	8	0	0	0	0	0
chr7:92294889-92371607(+)	76719	ANKIB1	ENSG00000001629.9	protein_coding	hsa_circ_0081012	hsa_circ_20286	Low	0	0	0	7	0	0	0	0	0	0	0	0	0
chr7:92489293-92489911(-)	619	PEX1	ENSG00000127980.15	protein_coding	hsa_circ_0081024	NA	Low	0	0	1	2	0	3	0	0	0	0	0	0	0
chr7:92501507-92518255(-)	16749	PEX1	ENSG00000127980.15	protein_coding	hsa_circ_0081026	hsa_circ_31015	Low	0	0	2	5	0	0	0	0	0	0	0	0	0
chr7:93276165-93323732(+)	47568	VPS50	ENSG00000004766.15	protein_coding	hsa_circ_0135117	hsa_circ_10616	Low	1	2	0	0	0	0	0	0	0	0	0	0	0
chr7:95251980-95268620(+)	16641	PPP1R9A	ENSG00000158528.11	protein_coding	NA	NA	Low	0	0	0	3	0	0	0	0	0	0	0	0	0
chr7:95470728-95470805(+)	78	NA	NA	NA	NA	NA	Low	0	0	0	2	0	0	0	0	0	0	0	0	0
chr7:96277196-96296951(-)	19756	SLC25A13	ENSG00000004864.13	protein_coding	hsa_circ_0081188	hsa_circ_17017	Low	2	2	0	0	2	2	2	2	0	0	0	0	0
chr7:98190728-98194572(+)	3845	LMTK2	ENSG00000164715.5	protein_coding	hsa_circ_0001725	hsa_circ_09558	High	1	2	5	2	8	1	6	5	0	0	0	0	0
chr7:98191614-98194572(+)	2959	LMTK2	ENSG00000164715.5	protein_coding	hsa_circ_0081207	hsa_circ_11069	High	7	4	3	3	7	9	4	3	0	0	0	0	0
chr7:98950914-98988966(+)	38053	TRRAP	ENSG00000196367.12	protein_coding	NA	NA	Low	0	2	0	0	0	0	0	0	0	0	0	0	0
chr7:99390893-99391253(+)	361	ARPC1B	ENSG00000130429.12	protein_coding	hsa_circ_0007940	hsa_circ_24562	High	0	5	0	0	1	0	5	3	0	0	5	5	6
chr7:99403398-99404953(-)	1556	PDAP1	ENSG00000106244.12	protein_coding	NA	hsa_circ_14167	Low	2	0	0	5	2	1	3	1	2	0	0	0	0
chr7:99908582-99909660(-)	1079	TRIM4	ENSG00000146833.15	protein_coding	hsa_circ_0007544	hsa_circ_00872	Low	1	5	1	2	0	0	0	4	0	0	0	0	0
chr7:100017639-100024307(+)	6669	ZKSCAN1	ENSG00000106261.16	protein_coding	NA	NA	Low	0	0	8	0	0	0	0	0	0	0	0	0	0
chr7:100023419-100024307(+)	889	ZKSCAN1	ENSG00000106261.16	protein_coding	hsa_circ_0001727	hsa_circ_31593	High	35	46	31	30	70	95	82	141	11	6	24	10	7
chr7:100103409-100103692(+)	284	AP4M1	ENSG00000221838.9	protein_coding	hsa_circ_0004312	hsa_circ_11248	Low	0	4	0	4	3	2	0	2	0	0	0	0	0
chr7:100355143-100355804(+)	662	NA	NA	NA	hsa_circ_0005925	NA	High	1	3	7	6	18	18	19	14	1	7	0	0	1
chr7:100812747-100813208(-)	462	EPHB4	ENSG00000196411.9	protein_coding	hsa_circ_0001730	hsa_circ_08510	High	3	3	6	1	19	22	6	17	12	7	5	15	9
chr7:100819557-100820296(-)	740	EPHB4	ENSG00000196411.9	protein_coding	hsa_circ_0081534	hsa_circ_19663	Low	1	2	0	0	2	4	1	2	0	0	0	0	0
chr7:102227367-102227669(+)	303	CUX1	ENSG00000257923.9	protein_coding	hsa_circ_0006501	hsa_circ_12403	High	1	3	3	0	10	9	29	14	0	0	0	1	3
chr7:102397620-102399648(+)	2029	PRKRIP1	ENSG00000128563.13	protein_coding	hsa_circ_0081651	hsa_circ_14916	Low	0	0	3	0	2	2	0	1	0	0	0	2	0
chr7:102465817-102466270(+)	454	LRWD1	ENSG00000161036.10	protein_coding	hsa_circ_0003327	hsa_circ_29691	High	4	1	0	3	7	5	4	3	0	7	7	0	2
chr7:103321932-103322794(-)	863	DNAJC2	ENSG00000105821.14	protein_coding	hsa_circ_0081751	NA	High	2	1	1	4	3	5	7	11	0	10	0	4	2
chr7:104136781-104184171(-)	47391	ORC5	ENSG00000164815.10	protein_coding	NA	NA	Low	0	0	5	0	0	0	0	3	0	0	0	0	0
chr7:104161072-104168525(-)	7454	ORC5	ENSG00000164815.10	protein_coding	hsa_circ_0081797	NA	High	0	6	9	1	0	1	5	4	0	0	0	0	0
chr7:104161072-104188381(-)	27310	ORC5	ENSG00000164815.10	protein_coding	hsa_circ_0132859	NA	Low	0	2	0	0	2	2	0	1	0	0	0	0	0
chr7:105038126-105041023(+)	2898	KMT2E	ENSG00000005483.19	protein_coding	hsa_circ_0007395	hsa_circ_08715	High	5	1	13	5	10	9	25	14	0	0	0	0	0
chr7:105062164-105081797(+)	19634	KMT2E	ENSG00000005483.19	protein_coding	hsa_circ_0132875	hsa_circ_00245	High	2	1	8	0	6	6	3	4	4	0	0	0	3
chr7:105073619-105077433(+)	3815	KMT2E	ENSG00000005483.19	protein_coding	hsa_circ_0001736	hsa_circ_08511	High	4	4	2	0	2	3	15	15	0	0	0	0	0
chr7:105073619-105078963(+)	5345	KMT2E	ENSG00000005483.19	protein_coding	hsa_circ_0081819	hsa_circ_16153	High	5	0	1	2	2	1	6	24	0	0	2	0	3
chr7:105073619-105081797(+)	8179	KMT2E	ENSG00000005483.19	protein_coding	hsa_circ_0081820	hsa_circ_06615	Low	1	3	0	4	1	4	7	2	0	0	0	0	0
chr7:105073619-105091314(+)	17696	KMT2E	ENSG00000005483.19	protein_coding	hsa_circ_0132882	hsa_circ_22049	Low	0	2	0	0	0	0	0	0	0	0	0	0	0
chr7:105143084-105143144(-)	61	SRPK2	ENSG00000135250.16	protein_coding	NA	NA	Low	0	3	0	0	0	0	0	0	0	0	0	0	0
chr7:105459168-105465414(-)	6247	PUS7	ENSG00000091127.13	protein_coding	hsa_circ_0008628	hsa_circ_27265	Low	1	2	13	0	0	4	0	2	1	4	0	1	4
chr7:105465313-105470848(-)	5536	PUS7	ENSG00000091127.13	protein_coding	hsa_circ_0081849	hsa_circ_26244	Low	2	2	0	1	2	2	3	2	0	0	0	0	0
chr7:105472132-105482440(-)	10309	PUS7	ENSG00000091127.13	protein_coding	hsa_circ_0132908	NA	Low	2	0	0	0	0	0	0	0	0	0	0	0	0
chr7:105481052-105508544(-)	27493	PUS7	ENSG00000091127.13	protein_coding	hsa_circ_0081856	hsa_circ_14952	Low	2	1	5	0	0	0	3	4	0	0	0	0	0
chr7:107179879-107196151(+)	16273	HBP1	ENSG00000105856.13	protein_coding	hsa_circ_0003932	hsa_circ_03067	Low	2	0	0	0	0	0	0	0	0	0	0	0	0
chr7:107189292-107204491(+)	15200	NA	NA	NA	hsa_circ_0132964	NA	Low	0	0	0	2	0	0	3	0	0	0	0	0	0
chr7:111386974-111390694(-)	3721	IMMP2L	ENSG00000184903.9	protein_coding	NA	NA	Low	4	2	0	0	0	0	0	0	0	0	0	0	0
chr7:111475456-111561923(-)	86468	IMMP2L	ENSG00000184903.9	protein_coding	NA	NA	Low	2	2	0	0	0	0	0	0	0	0	0	0	0
chr7:111487238-111561923(-)	74686	IMMP2L	ENSG00000184903.9	protein_coding	hsa_circ_0081964	hsa_circ_12606	High	4	6	0	0	0	0	0	0	9	6	10	17	6
chr7:111935540-111945798(-)	10259	DOCK4	ENSG00000128512.19	protein_coding	hsa_circ_0005937	hsa_circ_07056	Low	0	1	0	3	0	0	0	0	0	0	0	0	0
chr7:116699071-116700284(+)	1214	MET	ENSG00000105976.14	protein_coding	hsa_circ_0082002	hsa_circ_09226	High	6	14	5	8	0	0	0	0	3	2	0	0	4
chr7:118185647-118188405(+)	2759	LSM8	ENSG00000128534.7	protein_coding	hsa_circ_0001740	NA	Low	0	1	0	2	2	3	2	2	0	0	0	0	0
chr7:127373342-127377329(-)	3988	ZNF800	ENSG00000048405.9	protein_coding	hsa_circ_0082096	hsa_circ_06855	High	5	1	10	7	8	30	17	24	0	0	0	0	0
chr7:129014979-129018157(-)	3179	TNPO3	ENSG00000064419.13	protein_coding	hsa_circ_0001741	hsa_circ_18615	High	11	14	13	13	21	29	32	51	21	7	17	8	13
chr7:129205203-129206587(+)	1385	SMO	ENSG00000128602.9	protein_coding	hsa_circ_0001742	hsa_circ_13808	High	6	5	5	3	0	0	0	0	0	0	0	0	0
chr7:129400290-129413688(+)	13399	AHCYL2	ENSG00000158467.16	protein_coding	NA	NA	Low	0	0	3	0	0	0	0	0	0	0	0	0	0
chr7:130039464-130049144(-)	9681	ZC3HC1	ENSG00000091732.15	protein_coding	hsa_circ_0004364	hsa_circ_12567	High	5	3	0	8	4	5	2	1	0	0	0	1	3
chr7:130040951-130049144(-)	8194	ZC3HC1	ENSG00000091732.15	protein_coding	hsa_circ_0133294	hsa_circ_31599	Low	3	0	0	0	1	0	2	3	0	0	0	0	0
chr7:130173632-130184255(-)	10624	TMEM209	ENSG00000146842.16	protein_coding	hsa_circ_0082345	NA	Low	0	0	3	0	0	0	0	0	0	0	0	0	0
chr7:130184184-130192823(-)	8640	TMEM209	ENSG00000146842.16	protein_coding	hsa_circ_0082356	hsa_circ_01754	Low	0	2	0	0	0	0	0	3	0	0	0	0	0
chr7:130945720-130984109(-)	38390	LINC-PINT	ENSG00000231721.6	antisense	NA	NA	Low	0	0	4	0	0	0	0	0	0	0	0	0	0
chr7:131052425-131053465(-)	1041	LINC-PINT	ENSG00000231721.6	antisense	hsa_circ_0007239	NA	Low	4	2	0	0	0	0	0	0	0	0	0	0	0
chr7:131373710-131399433(+)	25724	MKLN1	ENSG00000128585.17	protein_coding	hsa_circ_0003551	NA	Low	1	3	5	4	0	0	0	0	0	0	0	0	0
chr7:131373710-131470944(+)	97235	MKLN1	ENSG00000128585.17	protein_coding	NA	NA	Low	0	0	5	0	0	0	0	0	0	0	0	0	0
chr7:131375424-131388972(+)	13549	MKLN1	ENSG00000128585.17	protein_coding	hsa_circ_0082398	NA	Low	2	0	0	1	0	0	6	2	0	0	0	0	0
chr7:131375424-131399433(+)	24010	MKLN1	ENSG00000128585.17	protein_coding	hsa_circ_0001746	hsa_circ_32002	High	11	14	41	16	9	4	11	6	3	7	7	1	7
chr7:131375424-131445903(+)	70480	MKLN1	ENSG00000128585.17	protein_coding	hsa_circ_0003047	hsa_circ_02331	Low	0	0	1	4	0	0	0	0	0	0	0	0	0
chr7:131387120-131388972(+)	1853	MKLN1	ENSG00000128585.17	protein_coding	hsa_circ_0002117	hsa_circ_29557	Low	2	1	2	0	2	0	2	0	0	0	0	0	0
chr7:131387120-131399433(+)	12314	MKLN1	ENSG00000128585.17	protein_coding	hsa_circ_0001747	hsa_circ_12612	High	4	1	11	6	8	5	6	6	5	2	3	14	2
chr7:131387120-131429145(+)	42026	MKLN1	ENSG00000128585.17	protein_coding	hsa_circ_0082402	hsa_circ_12534	Low	0	0	9	0	0	0	0	0	0	0	0	0	0
chr7:131437785-131445903(+)	8119	MKLN1	ENSG00000128585.17	protein_coding	hsa_circ_0003588	hsa_circ_10604	Low	0	4	0	0	0	0	0	0	0	0	0	0	0
chr7:131488629-131488724(+)	96	MKLN1	ENSG00000128585.17	protein_coding	NA	NA	Low	0	0	3	0	0	0	0	0	0	0	0	0	0
chr7:132975169-133024627(-)	49459	CHCHD3	ENSG00000106554.11	protein_coding	hsa_circ_0082433	NA	Low	2	0	0	0	0	0	0	0	0	0	0	0	0
chr7:134947508-134950514(+)	3007	CALD1	ENSG00000122786.19	protein_coding	hsa_circ_0003746	hsa_circ_19416	Low	0	0	0	3	0	0	0	0	0	0	0	0	0
chr7:135577796-135593192(+)	15397	NUP205	ENSG00000155561.14	protein_coding	hsa_circ_0001750	hsa_circ_27590	High	2	2	1	6	5	13	7	5	2	8	8	3	5
chr7:135622777-135630470(+)	7694	NUP205	ENSG00000155561.14	protein_coding	hsa_circ_0133423	NA	Low	2	0	0	2	0	0	0	0	0	0	0	0	0
chr7:137901354-137916012(-)	14659	CREB3L2	ENSG00000182158.14	protein_coding	hsa_circ_0005047	hsa_circ_06334	Low	2	2	0	3	0	0	0	0	0	0	0	0	0
chr7:138504290-138538803(+)	34514	TRIM24	ENSG00000122779.16	protein_coding	hsa_circ_0082574	hsa_circ_01110	Low	2	0	0	0	0	0	0	0	0	0	0	0	0
chr7:138519189-138551180(+)	31992	TRIM24	ENSG00000122779.16	protein_coding	hsa_circ_0082580	hsa_circ_11706	Low	1	0	5	0	0	0	0	0	0	0	0	0	0
chr7:138894342-138912460(-)	18119	KIAA1549	ENSG00000122778.9	protein_coding	hsa_circ_0003013	hsa_circ_02943	Low	2	0	1	0	0	0	0	0	3	0	0	3	2
chr7:139237005-139276147(+)	39143	UBN2	ENSG00000157741.14	protein_coding	NA	NA	Low	3	0	0	0	0	0	6	0	0	0	0	0	0
chr7:139266333-139272440(+)	6108	UBN2	ENSG00000157741.14	protein_coding	hsa_circ_0005594	hsa_circ_05814	High	3	2	0	4	3	4	4	5	0	0	1	9	0
chr7:139398599-139409654(+)	11056	LUC7L2	ENSG00000146963.17	protein_coding	hsa_circ_0133534	hsa_circ_02657	High	1	3	4	3	5	2	5	8	0	1	6	0	0
chr7:139398599-139412580(+)	13982	LUC7L2	ENSG00000146963.17	protein_coding	NA	hsa_circ_26145	Low	1	4	0	0	2	0	5	2	0	0	0	0	0
chr7:139402137-139409654(+)	7518	LUC7L2	ENSG00000146963.17	protein_coding	hsa_circ_0133537	hsa_circ_27199	Low	0	2	0	0	0	0	0	0	3	0	0	0	0
chr7:139715932-139717015(-)	1084	HIPK2	ENSG00000064393.15	protein_coding	hsa_circ_0001756	hsa_circ_11146	High	14	17	39	27	10	8	10	14	0	0	0	0	0
chr7:139715932-139742038(-)	26107	HIPK2	ENSG00000064393.15	protein_coding	NA	NA	Low	3	0	1	1	0	0	0	0	0	0	0	0	0
chr7:140334634-140337349(-)	2716	SLC37A3	ENSG00000157800.17	protein_coding	hsa_circ_0002494	hsa_circ_13868	Low	1	1	0	3	1	3	3	1	0	0	0	0	0
chr7:140334679-140337349(-)	2671	SLC37A3	ENSG00000157800.17	protein_coding	hsa_circ_0133558	NA	Low	2	0	0	0	0	0	0	0	0	0	0	0	0
chr7:141636960-141649333(+)	12374	AGK	ENSG00000006530.15	protein_coding	hsa_circ_0002980	hsa_circ_04238	Low	0	3	0	1	0	0	0	0	0	0	0	0	0
chr7:148832634-148847305(-)	14672	EZH2	ENSG00000106462.10	protein_coding	hsa_circ_0008324	hsa_circ_28315	High	3	0	4	1	6	2	0	9	0	0	1	6	1
chr7:148846470-148847305(-)	836	EZH2	ENSG00000106462.10	protein_coding	hsa_circ_0006357	hsa_circ_22432	High	20	11	17	6	61	40	56	62	9	4	1	7	13
chr7:149018992-149021147(-)	2156	PDIA4	ENSG00000155660.10	protein_coding	hsa_circ_0001766	hsa_circ_02026	High	1	2	4	5	2	5	0	3	0	2	0	3	4
chr7:151470571-151491014(-)	20444	RHEB	ENSG00000106615.9	protein_coding	hsa_circ_0008095	hsa_circ_10563	Low	1	6	0	1	2	1	1	3	0	0	0	0	0
chr7:152157761-152163826(-)	6066	KMT2C	ENSG00000055609.17	protein_coding	hsa_circ_0082984	NA	Low	2	0	0	0	0	0	0	0	0	0	0	0	0
chr7:152220523-152238826(-)	18304	KMT2C	ENSG00000055609.17	protein_coding	hsa_circ_0002810	hsa_circ_11231	High	1	2	2	0	7	4	4	5	0	0	0	0	0
chr7:152249876-152250966(-)	1091	KMT2C	ENSG00000055609.17	protein_coding	hsa_circ_0005823	hsa_circ_20263	High	3	2	3	0	6	3	0	9	0	0	0	0	0
chr7:152263016-152315338(-)	52323	KMT2C	ENSG00000055609.17	protein_coding	hsa_circ_0006784	hsa_circ_28463	High	3	2	0	8	8	13	17	17	0	0	0	0	0
chr7:152309966-152315338(-)	5373	KMT2C	ENSG00000055609.17	protein_coding	hsa_circ_0001769	hsa_circ_32798	High	8	9	17	2	38	59	64	71	0	3	2	4	4
chr7:152330601-152358675(-)	28075	KMT2C	ENSG00000055609.17	protein_coding	hsa_circ_0001770	hsa_circ_29397	High	5	5	1	0	6	3	10	12	0	0	0	0	0
chr7:155665175-155680908(+)	15734	RBM33	ENSG00000184863.10	protein_coding	hsa_circ_0001771	hsa_circ_27246	High	1	3	1	3	7	16	19	5	4	1	3	0	1
chr7:155672867-155680908(+)	8042	RBM33	ENSG00000184863.10	protein_coding	hsa_circ_0001772	hsa_circ_24570	High	33	37	49	41	53	65	69	60	26	30	30	25	19
chr7:155672867-155685052(+)	12186	RBM33	ENSG00000184863.10	protein_coding	NA	NA	Low	0	0	0	4	3	8	0	0	0	0	0	0	0
chr7:155672867-155718443(+)	45577	RBM33	ENSG00000184863.10	protein_coding	NA	NA	Low	2	0	0	0	2	0	0	1	0	0	0	0	0
chr7:155706860-155718443(+)	11584	RBM33	ENSG00000184863.10	protein_coding	hsa_circ_0002094	hsa_circ_02010	High	5	1	8	0	0	2	5	3	0	0	0	0	0
chr7:156756393-156826744(-)	70352	LMBR1	ENSG00000105983.19	protein_coding	hsa_circ_0003511	hsa_circ_29940	High	3	3	8	3	7	8	7	7	1	5	0	5	2
chr7:156756393-156826777(-)	70385	LMBR1	ENSG00000105983.19	protein_coding	NA	NA	Low	1	4	0	0	0	0	0	0	0	0	0	0	0
chr7:156796389-156836885(-)	40497	LMBR1	ENSG00000105983.19	protein_coding	hsa_circ_0133782	NA	High	0	2	5	0	6	0	0	1	0	0	2	0	0
chr7:156826605-156836885(-)	10281	LMBR1	ENSG00000105983.19	protein_coding	hsa_circ_0005939	hsa_circ_14332	High	14	25	16	23	34	27	25	42	17	18	7	11	9
chr7:156959851-156964026(+)	4176	NOM1	ENSG00000146909.7	protein_coding	NA	NA	Low	2	0	0	0	0	0	0	0	0	0	0	0	0
chr7:157201721-157225539(+)	23819	UBE3C	ENSG00000009335.17	protein_coding	hsa_circ_0133799	hsa_circ_19688	Low	0	0	6	0	0	0	0	0	0	0	0	0	0
chr7:157216867-157225539(+)	8673	UBE3C	ENSG00000009335.17	protein_coding	hsa_circ_0001774	hsa_circ_30515	Low	0	0	3	2	0	0	0	0	0	0	0	0	0
chr7:157366502-157367483(+)	982	DNAJB6	ENSG00000105993.14	protein_coding	hsa_circ_0002451	hsa_circ_23266	High	3	0	0	0	9	15	2	6	0	0	0	0	0
chr7:158759486-158764853(-)	5368	ESYT2	ENSG00000117868.15	protein_coding	hsa_circ_0001776	hsa_circ_25060	High	0	8	26	16	14	24	31	47	0	0	0	0	0
chr7:158759486-158799072(-)	39587	ESYT2	ENSG00000117868.15	protein_coding	hsa_circ_0083213	hsa_circ_18551	Low	0	1	5	3	2	4	2	3	0	0	0	0	0
chr7:158773341-158799072(-)	25732	ESYT2	ENSG00000117868.15	protein_coding	hsa_circ_0083220	hsa_circ_20710	High	2	3	5	4	8	16	15	19	0	0	0	0	0
chr7:158788004-158799072(-)	11069	ESYT2	ENSG00000117868.15	protein_coding	hsa_circ_0001777	hsa_circ_29738	High	15	16	26	14	30	35	73	55	8	6	10	10	4
chr7:158793650-158799072(-)	5423	ESYT2	ENSG00000117868.15	protein_coding	hsa_circ_0083223	NA	Low	0	0	5	0	0	0	0	0	0	0	0	0	0
chr7:158797942-158799072(-)	1131	ESYT2	ENSG00000117868.15	protein_coding	hsa_circ_0083225	NA	Low	3	0	0	2	0	0	3	3	0	0	0	0	0
chr7:158869855-158876691(+)	6837	WDR60	ENSG00000126870.15	protein_coding	hsa_circ_0001778	hsa_circ_12841	Low	4	1	0	2	4	1	4	0	0	0	0	0	0
chr7:158876609-158891333(+)	14725	WDR60	ENSG00000126870.15	protein_coding	NA	NA	Low	1	2	0	0	0	0	2	0	0	0	0	0	0
chr7:158879684-158891333(+)	11650	WDR60	ENSG00000126870.15	protein_coding	hsa_circ_0083226	NA	Low	1	3	2	0	0	0	0	2	0	0	0	0	0
chr7:158879684-158906091(+)	26408	WDR60	ENSG00000126870.15	protein_coding	hsa_circ_0083228	hsa_circ_04017	High	6	0	7	0	0	0	1	5	0	6	0	1	0
chr7:158879684-158918869(+)	39186	WDR60	ENSG00000126870.15	protein_coding	hsa_circ_0083229	hsa_circ_24463	High	1	1	6	7	0	0	0	0	0	0	0	0	0
chr8:431341-435707(+)	4367	FBXO25	ENSG00000147364.16	protein_coding	NA	hsa_circ_28894	High	3	5	2	1	12	18	20	25	2	0	0	0	4
chr8:494494-531576(-)	37083	TDRP	ENSG00000180190.11	protein_coding	hsa_circ_0136647	NA	Low	0	0	5	0	0	0	0	0	0	0	0	0	0
chr8:6730711-6741751(+)	11041	AGPAT5	ENSG00000155189.11	protein_coding	NA	NA	Low	0	4	0	0	0	0	0	0	0	0	0	0	0
chr8:8376247-8381834(-)	5588	SGK223	ENSG00000275342.4	protein_coding	NA	NA	Low	1	2	0	2	0	0	0	0	0	0	0	0	0
chr8:8723530-8757316(-)	33787	NA	NA	NA	NA	NA	Low	1	1	3	0	0	0	0	0	0	0	0	0	0
chr8:15650697-15673836(+)	23140	TUSC3	ENSG00000104723.20	protein_coding	hsa_circ_0006410	hsa_circ_22483	Low	2	0	0	0	1	2	4	1	0	0	0	0	0
chr8:17064084-17120401(+)	56318	MICU3	ENSG00000155970.11	protein_coding	hsa_circ_0135992	NA	Low	2	0	0	0	0	0	0	0	0	0	0	0	0
chr8:17268258-17286427(+)	18170	VPS37A	ENSG00000155975.9	protein_coding	hsa_circ_0008555	hsa_circ_30380	Low	3	2	0	4	6	0	0	3	0	0	0	0	0
chr8:17589468-17589765(+)	298	PDGFRL	ENSG00000104213.12	protein_coding	hsa_circ_0003134	hsa_circ_06116	Low	2	1	0	0	2	1	2	5	0	0	0	0	0
chr8:17675186-17715901(-)	40716	MTUS1	ENSG00000129422.14	protein_coding	hsa_circ_0083440	NA	Low	3	2	5	4	0	0	0	0	0	0	0	0	0
chr8:17675186-17755961(-)	80776	MTUS1	ENSG00000129422.14	protein_coding	NA	NA	Low	1	2	2	4	0	0	0	0	0	0	0	0	0
chr8:17684328-17755961(-)	71634	MTUS1	ENSG00000129422.14	protein_coding	NA	NA	Low	0	1	0	3	0	0	0	0	0	0	0	0	0
chr8:17713214-17715901(-)	2688	MTUS1	ENSG00000129422.14	protein_coding	hsa_circ_0083442	NA	High	11	9	27	9	0	0	0	0	0	0	0	0	0
chr8:17713214-17723833(-)	10620	MTUS1	ENSG00000129422.14	protein_coding	hsa_circ_0083443	hsa_circ_10100	High	10	12	5	13	0	0	4	1	0	0	0	0	0
chr8:17713214-17743799(-)	30586	MTUS1	ENSG00000129422.14	protein_coding	NA	NA	Low	0	2	0	2	0	0	0	0	0	0	0	0	0
chr8:17713214-17753825(-)	40612	MTUS1	ENSG00000129422.14	protein_coding	NA	NA	Low	0	2	0	0	0	0	0	0	0	0	0	0	0
chr8:17713214-17755961(-)	42748	MTUS1	ENSG00000129422.14	protein_coding	NA	NA	High	2	8	28	11	0	0	0	0	0	0	0	0	0
chr8:17723672-17755961(-)	32290	MTUS1	ENSG00000129422.14	protein_coding	NA	NA	High	5	7	6	6	0	3	0	3	0	0	0	0	0
chr8:17743604-17755961(-)	12358	MTUS1	ENSG00000129422.14	protein_coding	hsa_circ_0083444	hsa_circ_20306	High	19	30	39	28	2	4	3	2	0	0	0	0	0
chr8:17753717-17755961(-)	2245	MTUS1	ENSG00000129422.14	protein_coding	hsa_circ_0083445	NA	Low	2	5	2	0	0	0	3	2	0	0	0	0	0
chr8:17957540-17993619(+)	36080	PCM1	ENSG00000078674.17	protein_coding	NA	NA	Low	0	0	3	0	0	0	0	0	0	0	0	0	0
chr8:17989859-17993619(+)	3761	PCM1	ENSG00000078674.17	protein_coding	hsa_circ_0002887	hsa_circ_01521	High	0	4	2	1	5	1	6	10	0	0	0	0	0
chr8:17989859-18014840(+)	24982	PCM1	ENSG00000078674.17	protein_coding	hsa_circ_0136066	NA	High	2	7	8	7	0	2	5	4	0	0	0	0	0
chr8:18011237-18011827(+)	591	PCM1	ENSG00000078674.17	protein_coding	hsa_circ_0083465	hsa_circ_16767	Low	1	3	0	4	2	3	1	2	0	0	0	0	0
chr8:18765449-18804898(-)	39450	PSD3	ENSG00000156011.16	protein_coding	hsa_circ_0002111	hsa_circ_31458	High	32	47	48	40	7	0	19	9	2	2	1	1	5
chr8:18799295-18804898(-)	5604	PSD3	ENSG00000156011.16	protein_coding	hsa_circ_0004458	hsa_circ_02851	High	13	13	18	17	27	12	18	24	13	5	6	3	8
chr8:18867674-18872733(-)	5060	PSD3	ENSG00000156011.16	protein_coding	hsa_circ_0136098	hsa_circ_14374	Low	1	4	7	2	0	0	0	0	1	2	0	0	0
chr8:19391582-19403137(-)	11556	NA	NA	NA	hsa_circ_0136102	NA	Low	2	2	0	0	0	0	0	0	0	0	0	0	0
chr8:19682696-19684162(-)	1467	CSGALNACT1	ENSG00000147408.14	protein_coding	NA	NA	Low	0	2	0	0	0	0	0	0	0	0	0	0	0
chr8:19704761-19732566(-)	27806	CSGALNACT1	ENSG00000147408.14	protein_coding	hsa_circ_0136114	NA	Low	1	2	0	0	0	0	0	0	0	0	0	0	0
chr8:19714885-19732566(-)	17682	CSGALNACT1	ENSG00000147408.14	protein_coding	hsa_circ_0001781	NA	Low	3	0	0	0	0	0	0	0	0	0	0	0	0
chr8:22173602-22180483(+)	6882	BMP1	ENSG00000168487.17	protein_coding	NA	NA	Low	2	0	0	0	0	0	0	0	0	0	0	0	0
chr8:22474954-22475624(+)	671	PPP3CC	ENSG00000120910.14	protein_coding	hsa_circ_0083619	hsa_circ_14882	High	2	2	0	5	4	4	1	6	3	0	3	0	0
chr8:23042041-23043243(-)	1203	TNFRSF10B	ENSG00000120889.12	protein_coding	hsa_circ_0136171	NA	Low	2	0	0	1	3	0	3	2	0	0	0	0	0
chr8:25242195-25243757(+)	1563	DOCK5	ENSG00000147459.17	protein_coding	hsa_circ_0005641	NA	High	4	3	10	2	0	0	6	4	0	0	0	0	0
chr8:25275386-25278665(+)	3280	DOCK5	ENSG00000147459.17	protein_coding	NA	NA	Low	0	2	0	0	0	0	0	0	0	0	0	0	0
chr8:25298944-25300657(+)	1714	DOCK5	ENSG00000147459.17	protein_coding	hsa_circ_0004219	hsa_circ_06476	Low	3	0	0	2	0	0	0	0	0	0	0	0	0
chr8:25298944-25310532(+)	11589	DOCK5	ENSG00000147459.17	protein_coding	hsa_circ_0005042	hsa_circ_04211	Low	2	3	0	2	0	0	0	2	0	0	0	0	0
chr8:25389091-25392882(+)	3792	DOCK5	ENSG00000147459.17	protein_coding	NA	NA	Low	0	0	3	0	0	0	0	0	0	0	0	0	0
chr8:25407983-25408940(+)	958	DOCK5	ENSG00000147459.17	protein_coding	hsa_circ_0007618	hsa_circ_25431	High	4	6	9	5	0	2	0	8	4	2	6	0	4
[truncated: 10,008 more rows]
