# Supplementary material for: A combined computational pipeline to detect circular RNAs in human cancer cells under hypoxic stress
Source: J Mol Cell Biol. 2019 Sep 27;11(10):829–44. doi: 10.1093/jmcb/mjz094 (PMC6884703; doi:10.1093/jmcb/mjz094)
Supplement: Supplementary_Table_3_hypoxia_regulated_circRNAs_mjz094 [file supplementary_table_3_hypoxia_regulated_circrnas_mjz094.xlsx]

## Sheet: Sheet1
Supplementary Table 3. List of 64 hypoxia-regulated circRNAs. For each circRNA, the table specifies the genomic coordinates (human genome hg38), the associated identifiers in the circRNA databases circBase and circRNAdb, information on the host gene, the regulation in A549, HeLa and MCF-7 cells according to DESeq2 for circRNA and host gene (baseMean; log2FC, log2-transformed fold change, hypoxia …
						circRNA regulation						Host gene regulation									Percent circularized						Back-splice read counts
						A549		HeLa		MCF-7		A549			HeLa			MCF-7			A549		HeLa		MCF-7		A549				HeLa					MCF-7
Genomic coordinates (hg38)	circBase ID	circRNAdb ID	Host gene	Host gene type	Host gene description	log2FC	padj	log2FC	padj	log2FC	padj	baseMean	log2FC	padj	baseMean	log2FC	padj	baseMean	log2FC	padj	Normoxia	Hypoxia	Normoxia	Hypoxia	Normoxia	Hypoxia	A549 N1	A549 N2	A549 H1	A549 H2	HeLa N1	HeLa N2	HeLa N3	HeLa H1	HeLa H2	MCF-7 N1	MCF-7 N2	MCF-7 H1	MCF-7 H2
chr15:67231814-67236820(-)	hsa_circ_0000620	hsa_circ_27278	AAGAB	protein_coding	alpha and gamma adaptin binding protein [Source:HGNC Symbol;Acc:HGNC:25662]			1.10483052426585	9.5622189014672496E-2	-0.13970656094492001	0.91530173314251995	7477.6413141503499	-0.43190400780330102	2.1634515828746401E-2				4500.6839180245797	-1.0582167962217499	3.3206653550286697E-5	0.008,0.057	0.044,0.01	0.111,0.078,0.094	0.192,0.283	0.161,0.033	0.205,0.143	1	8	4	1	4	3	5	12	17	18	4	8	7
chr2:113939959-113942359(+)	hsa_circ_0008712	hsa_circ_03534	ACTR3	protein_coding	ARP3 actin related protein 3 homolog [Source:HGNC Symbol;Acc:HGNC:170]			1.1859858011586299	1.7245356910876999E-2														0,0,0	0.035,0.042			0	0	0	0	0	0	0	6	9	0	0	0	0
chr20:32366384-32369123(+)	hsa_circ_0001136	hsa_circ_10491	ASXL1	protein_coding	additional sex combs like 1, transcriptional regulator [Source:HGNC Symbol;Acc:HGNC:18318]	0.868623539077513	5.6049196371784397E-2	0.51004990648496096	0.44889950967643799	0.76769446181071399	0.16263697130451099				5079.9941497382797	0.54324475594909505	8.9013701981321303E-7	3385.7786016377399	0.59753789050306605	3.0599787529065801E-2	0.674,0.746	0.896,0.869	0.341,0.206,0.381	0.286,0.434	0.789,0.848	0.883,0.853	58	103	172	143	15	10	24	17	31	60	67	106	84
chr3:63912588-63913225(+)	hsa_circ_0007761	hsa_circ_07246	ATXN7	protein_coding	ataxin 7 [Source:HGNC Symbol;Acc:HGNC:10560]	-0.21764924525301499	0.83689342099450703	0.80464611673583797	0.25110256211719101	1.15091425714576	1.9347173020030399E-4				1629.2668072398101	0.72161424661625195	1.2837168227858001E-9				0.424,0.531	0.2,0.4	0.417,0.364,0.5	0.5,0.64	0.669,0.661	0.767,0.804	7	17	5	9	5	6	4	9	16	462	441	739	963
chr2:214767482-214781509(-)	hsa_circ_0001098	hsa_circ_30509	BARD1	protein_coding	BRCA1 associated RING domain 1 [Source:HGNC Symbol;Acc:HGNC:952]	-7.7912819791397204E-3	0.99640847501608598	0.63198146932141197	0.39148482313567101	1.3024089100921099	5.8751778875748499E-2	1536.61571393445	-0.48651352638409301	3.3236733039993402E-2							0.056,0.278	0.222,0.209	0.083,0.25,0.2	0.391,0.333	0.098,0.119	0.271,0.265	2	11	3	9	2	7	4	9	10	15	21	40	52
chr8:26391243-26408376(+)	hsa_circ_0002131	hsa_circ_13382	BNIP3L	protein_coding	BCL2 interacting protein 3 like [Source:HGNC Symbol;Acc:HGNC:1085]	0.50735764016986096	8.3134366684204597E-2			0.90551400001347904		21443.2067247452	1.95682683001147	3.87641549280807E-54	6012.93857854404	3.2404438541043801	5.5664128048485096E-203	32102.243660836601	2.9640959430962202	2.80831520030787E-41	0,0	0.012,0.009			0.02,0	0.009,0.006	0	0	9	8	0	0	0	0	0	4	0	11	7
chr6:4891713-4892379(+)	hsa_circ_0008285	hsa_circ_20406	CDYL	protein_coding	chromodomain Y like [Source:HGNC Symbol;Acc:HGNC:1811]	-0.15465108179925499	0.87601948511384198	0.17767237639084399	0.82483524722411194	0.88357753570380504	4.3924828172342702E-2				3580.54803172121	0.35065397655334402	9.8668209238473811E-4	5313.2796556911899	0.65342393856519698	1.4581736345044E-2	0.751,0.795	0.861,0.759	0.464,0.264,0.598	0.25,0.569	0.693,0.76	0.757,0.706	83	116	87	74	26	12	35	13	39	96	128	185	173
chr18:12999421-13030608(+)	hsa_circ_0107922	hsa_circ_04934	CEP192	protein_coding	centrosomal protein 192 [Source:HGNC Symbol;Acc:HGNC:25515]	0.50441509038113896	0.43180128729152101	1.21675478242471	5.28508196057361E-2	0.70506301076511702	0.42135441741428398										0.07,0.179	0.541,0.389	0,0,0.158	0.514,0.316	0.281,0.33	0.357,0.486	2	5	10	14	0	0	3	9	12	16	18	20	34
chr12:70278132-70311017(+)	hsa_circ_0007127	hsa_circ_21743	CNOT2	protein_coding	CCR4-NOT transcription complex subunit 2 [Source:HGNC Symbol;Acc:HGNC:7878]	0.143695181834085	0.894266975364303	1.0914110154146599	8.4882867431794004E-2	0.95070349164915902	0.32029881851886099				4868.5566732594098	0.72285825998776998	8.4296657870325606E-14				0.051,0.083	0.152,0.04	0.217,0.127,0.168	0.278,0.345	0.033,0.029	0.104,0.049	4	9	14	3	9	4	8	21	20	4	4	17	7
chr16:67610824-67612121(+)	hsa_circ_0002122	hsa_circ_30533	CTCF	protein_coding	CCCTC-binding factor [Source:HGNC Symbol;Acc:HGNC:13723]			-0.90976838861487197	5.1491968944579997E-2	0.334087620360354	0.74934492207680803	4624.5205872328597	-0.37422753181464302	2.92338920763189E-2							0.044,0.051	0,0.047	0.13,0.2,0.133	0,0	0.163,0.129	0.248,0.13	3	5	0	3	5	6	6	0	0	23	17	33	13
chr7:158788004-158799072(-)	hsa_circ_0001777	hsa_circ_29738	ESYT2	protein_coding	extended synaptotagmin 2 [Source:HGNC Symbol;Acc:HGNC:22211]	0.22509982480402499	0.84385005333735297	-1.48883529105115E-2	0.98825202376697896	1.06626037217016	8.3545042363817795E-2	19044.401149110701	0.72864229804179803	7.6825463899204901E-7	11656.4019501154	0.66496957271307999	1.38840111531049E-10	16414.5522030104	0.82833413408482204	2.3494643694128101E-3	0.088,0.068	0.089,0.035	0.056,0.043,0.06	0.05,0.023	0.123,0.164	0.219,0.141	15	16	26	14	8	6	10	10	4	30	35	73	55
chr2:72718103-72733118(-)	hsa_circ_0009043	hsa_circ_05762	EXOC6B	protein_coding	exocyst complex component 6B [Source:HGNC Symbol;Acc:HGNC:17085]	0.176854318230795	0.87983520466795795	0.53182801211173203	0.47862675209557898	1.3427048553091601	6.0488645756102202E-3	6563.7795864232003	0.421725142905226	7.04920828089958E-3							0.32,0.321	0.286,0.326	0.085,0.385,0.308	0.441,0.424	0.765,0.652	0.799,0.807	29	47	33	54	2	10	12	13	14	62	43	113	130
chr2:72731007-72733118(-)	hsa_circ_0001030	hsa_circ_30013	EXOC6B	protein_coding	exocyst complex component 6B [Source:HGNC Symbol;Acc:HGNC:17085]	0.46659572117471199	0.55684492560818399	-0.17128640341936899	0.82965221333231898	1.1877580916067501	9.0377746651319604E-2	6563.7795864232003	0.421725142905226	7.04920828089958E-3							0.222,0.265	0.379,0.26	0.182,0.28,0	0,0.25	0.292,0.462	0.561,0.51	17	34	44	37	8	7	0	0	6	13	37	53	63
chr9:93471141-93498886(+)	hsa_circ_0001875	hsa_circ_27396	FAM120A	protein_coding	family with sequence similarity 120A [Source:HGNC Symbol;Acc:HGNC:13247]	-1.03277138822005	6.0430002875169198E-2	-5.53941402474235E-2	0.95490973000941404	0.80409562677547497	0.241298215133295				7308.7273857008604	0.28695911642874999	3.03353601853271E-3				0.199,0.156	0.032,0.041	0.058,0.137,0.218	0.09,0.085	0.106,0.201	0.244,0.268	28	25	3	5	3	8	11	7	5	26	51	68	56
chr4:53414615-53428183(+)	hsa_circ_0007476	hsa_circ_18069	FIP1L1	protein_coding	factor interacting with PAPOLA and CPSF1 [Source:HGNC Symbol;Acc:HGNC:19124]					1.48472987500836	8.6675939271683294E-2										0.012,0.017	0.015,0.078	0.071,0.043,0	0,0.043	0.018,0.019	0.253,0.125	1	2	1	7	3	3	0	0	2	2	2	22	7
chr3:172247533-172251541(+)	hsa_circ_0006156	hsa_circ_15231	FNDC3B	protein_coding	fibronectin type III domain containing 3B [Source:HGNC Symbol;Acc:HGNC:24670]			1.29246657169152	3.80352154294211E-2						6844.0234083531705	1.48817414554488	1.9264405725287802E-46	3192.48567950905	1.1785179376196899	1.70160079028088E-6	0.049,0.02	0.091,0.012	0,0.103,0	0.195,0.142	0.185,0.286	0.083,0.063	4	2	10	1	0	2	0	12	8	5	4	2	2
chr14:65561337-65561766(+)	hsa_circ_0003028	hsa_circ_02544	FUT8	protein_coding	fucosyltransferase 8 [Source:HGNC Symbol;Acc:HGNC:4019]	-0.30222100839043198	0.69571208924751504	-1.0715337032180601	7.7995495539155399E-2	0.53480879397626602	0.37407650003084703										0.183,0.209	0.202,0	0.735,0.129,0.326	0.091,0	0.282,0.354	0.295,0.374	15	19	12	0	18	2	7	1	0	77	63	100	75
chr19:8455405-8463686(+)	hsa_circ_0006382	hsa_circ_20744	HNRNPM	protein_coding	heterogeneous nuclear ribonucleoprotein M [Source:HGNC Symbol;Acc:HGNC:5046]			3.7916223980510602E-2	0.966520136566002	1.5343195480556	6.3923510838239703E-2	6718.5391509638002	-0.94357896754056003	1.6974297650893001E-8	8468.80920886479	-0.440720640781396	2.6649165415510801E-4	4228.6628570941002	-1.00199384522379	3.1618362940376101E-3	0.015,0	0.02,0.025	0,0.015,0.028	0.031,0.015	0.014,0.033	0.151,0.32	4	0	2	3	0	4	7	5	2	3	7	21	24
chrX:134473359-134493590(+)	hsa_circ_0004549	hsa_circ_05935	HPRT1	protein_coding	hypoxanthine phosphoribosyltransferase 1 [Source:HGNC Symbol;Acc:HGNC:5157]			1.4823650307874101	1.8728142967070201E-2														0.06,0,0	0.215,0.264	0,0.127	0,0.107	0	0	0	0	2	0	0	10	14	0	4	0	3
chr4:3086939-3107423(+)	hsa_circ_0001392	hsa_circ_11772	HTT	protein_coding	huntingtin [Source:HGNC Symbol;Acc:HGNC:4851]	-0.23191709426325799	0.75595738194821804			1.02402087324334	8.8178901925513406E-2										0.5,0.323	0.267,0.16	0,0.2,0.178	0.381,0	0.702,0.681	0.817,0.83	6	5	2	2	0	3	4	4	0	40	32	69	66
chr15:98707562-98708107(+)	hsa_circ_0005035	hsa_circ_32512	IGF1R	protein_coding	insulin like growth factor 1 receptor [Source:HGNC Symbol;Acc:HGNC:5465]			1.32215171179733	9.3905459972924207E-3	0.63620416130828905	0.51884142604818895				9011.3944160219908	0.864315087487742	6.4010889957317702E-20				0.032,0.035	0,0.015	0,0,0	0.159,0.184	0.041,0.049	0.076,0.143	3	4	0	2	0	0	0	9	8	9	12	12	22
chr15:90439332-90443478(+)	hsa_circ_0000651	hsa_circ_10932	IQGAP1	protein_coding	IQ motif containing GTPase activating protein 1 [Source:HGNC Symbol;Acc:HGNC:6110]	-0.14627367457467	0.89825809938811596			1.6395306858366301	4.7918461794719897E-2	49654.681798544203	0.53876243110575495	2.4042470293960999E-4	34633.885698522798	0.23094255740533301	1.2708427156726701E-2				0.02,0.021	0.011,0.011	0.003,0.025,0.003	0.003,0.003	0.005,0.018	0.095,0.065	8	10	5	7	1	9	1	1	1	2	6	25	19
chr18:46946057-46946923(+)	hsa_circ_0108513		KATNAL2	protein_coding	katanin catalytic subunit A1 like 2 [Source:HGNC Symbol;Acc:HGNC:25387]			-0.90453630881324998	5.1978648072087602E-2														0.462,0.667,0.519	0,0	0,0	0.8,0	0	0	0	0	6	4	7	0	0	0	0	2	0
chr7:105073619-105077433(+)	hsa_circ_0001736	hsa_circ_08511	KMT2E	protein_coding	lysine methyltransferase 2E [Source:HGNC Symbol;Acc:HGNC:18541]					1.49543369874294	8.4763363802282596E-2				2087.1636080521498	0.61817833032825797	3.5477378760935202E-6	12243.813825224899	0.88022457206523697	2.9450098279105102E-4	0.043,0.041	0.032,0			0.017,0.025	0.056,0.072	4	4	2	0	0	0	0	0	0	2	3	15	15
chr7:105073619-105078963(+)	hsa_circ_0081819	hsa_circ_16153	KMT2E	protein_coding	lysine methyltransferase 2E [Source:HGNC Symbol;Acc:HGNC:18541]					1.62024937282639	5.6239245494209299E-2				2087.1636080521498	0.61817833032825797	3.5477378760935202E-6	12243.813825224899	0.88022457206523697	2.9450098279105102E-4	0.061,0	0.014,0.019	0,0,0.133	0,0.075	0.02,0.008	0.026,0.127	5	0	1	2	0	0	2	0	3	2	1	6	24
chr1:117402186-117414831(+)	hsa_circ_0000117	hsa_circ_02600	MAN1A2	protein_coding	mannosidase alpha class 1A member 2 [Source:HGNC Symbol;Acc:HGNC:6822]	0.37379125450911099	0.67706622899777302	1.16968652158867	1.3902237819856901E-2	0.49331974175208798	0.38629129063564199				7009.0883092280701	0.227608830324152	3.9156704146450401E-2				0.121,0.179	0.216,0.168	0.14,0.176,0.169	0.293,0.347	0.191,0.184	0.286,0.188	18	36	44	33	16	23	25	46	56	89	90	128	88
chr2:39331917-39337581(-)	hsa_circ_0054211	hsa_circ_21310	MAP4K3	protein_coding	mitogen-activated protein kinase kinase kinase kinase 3 [Source:HGNC Symbol;Acc:HGNC:6865]	-0.27723845005610098	0.71095954660941396	-0.92115927838191602	4.6977546762401803E-2	1.14933918593249	0.18881375734866601										0.091,0.034	0.038,0.01	0.115,0.333,0.098	0,0	0.036,0.095	0.176,0.115	12	5	5	1	5	10	3	0	0	4	12	29	17
chr12:116230533-116237705(-)	hsa_circ_0000443		MED13L	protein_coding	mediator complex subunit 13 like [Source:HGNC Symbol;Acc:HGNC:22962]	-4.8497801115860502E-2	0.97580930495372098	0.55503746469766502	0.44573195986208097	0.84027529495119602	7.6263656474862301E-2				6190.0659103318503	0.92627766694818903	1.8856761017721E-24				0.551,0.388	0.465,0.538	0.571,0.182,0.655	0.595,0.621	0.543,0.585	0.726,0.73	51	32	30	46	12	3	19	11	27	85	134	171	170
chr15:41668828-41669958(+)	hsa_circ_0000591	hsa_circ_01692	MGA	protein_coding	MGA, MAX dimerization protein [Source:HGNC Symbol;Acc:HGNC:14010]	0.10165994859517399	0.93570198693947804	0.95664046690915205	9.3183794179855006E-2	0.29598954098793501											0.462,0.113	0.261,0.493	0.22,0.195,0.303	0.407,0.51	0.234,0.115	0.292,0.308	15	4	6	18	14	11	20	25	40	9	3	7	8
chr18:8718424-8720496(+)	hsa_circ_0000825	hsa_circ_27727	MTCL1	protein_coding	microtubule crosslinking factor 1 [Source:HGNC Symbol;Acc:HGNC:29121]	0.30361222112299902	0.75477526715804699	1.2477580748394099	5.6155365114144103E-2			10837.289416310399	0.57252060540873795	1.0743650717517501E-4	3283.3188663114001	0.36171236661863498	5.0148693364382804E-4				0.243,0.217	0.295,0.128	0.119,0,0.267	0.457,0.274			41	36	65	34	4	0	8	21	16	0	0	0	0
chr20:47623911-47633636(+)	hsa_circ_0001165	hsa_circ_17129	NCOA3	protein_coding	nuclear receptor coactivator 3 [Source:HGNC Symbol;Acc:HGNC:7670]	-4.98886001608492E-2	0.97187602799671002			1.20603068554336	2.0593027767798399E-4				5892.2561535988898	0.93135170555336	2.2280795337109699E-24				0.012,0.031	0.025,0.026			0.121,0.125	0.156,0.203	4	12	6	7	0	0	0	0	0	315	320	537	714
chr21:43746079-43749080(+)	hsa_circ_0008021	hsa_circ_13715	PDXK	protein_coding	pyridoxal kinase [Source:HGNC Symbol;Acc:HGNC:8819]					1.8683640481694299	2.5527750979038099E-2	37316.538326091002	0.81405366750777297	1.1065127089354701E-9							0.002,0	0,0.012			0.008,0.008	0.065,0.074	1	0	0	10	0	0	0	0	0	2	2	15	22
chr3:170136419-170149244(-)	hsa_circ_0001359	hsa_circ_25738	PHC3	protein_coding	polyhomeotic homolog 3 [Source:HGNC Symbol;Acc:HGNC:15682]	2.5588301622475999E-2	0.98783133118525202	9.4572242660214495E-2	0.91730937749261099	1.06183117400626	7.8191511338690095E-2										0.152,0.255	0.31,0.245	0.4,0.5,0.154	0.333,0.48	0.363,0.365	0.434,0.463	7	19	13	12	3	7	1	2	6	31	48	66	87
chr3:170145423-170149244(-)	hsa_circ_0001360	hsa_circ_32092	PHC3	protein_coding	polyhomeotic homolog 3 [Source:HGNC Symbol;Acc:HGNC:15682]	5.1881157472118002E-2	0.97407960846913999	0.50539923904099804	0.50163038011974503	1.3444459048339299	1.37977692089035E-2										0.259,0.213	0.369,0.15	0.267,0.071,0.333	0.522,0.438	0.311,0.292	0.478,0.413	14	15	19	10	4	1	4	6	7	33	35	83	80
chr3:146121112-146124229(-)	hsa_circ_0122319	hsa_circ_28697	PLOD2	protein_coding	procollagen-lysine,2-oxoglutarate 5-dioxygenase 2 [Source:HGNC Symbol;Acc:HGNC:9082]	0.73791907745316898	0.24646900120325099	1.45269013178899	1.14031083867189E-2	1.4450105514236	5.7223424588673702E-2	51856.538895186102	2.01640651708172	6.6631854057582E-49	30118.484086362001	2.1906993543736402	2.7507663777467601E-115	25934.986700552501	1.8235351711838901	4.9290676900148302E-13	0.164,0.082	0.063,0.062	0.031,0.06,0.198	0.092,0.093	0.159,0.075	0.09,0.151	22	15	43	41	3	7	26	43	46	14	7	29	39
chr5:145764931-145826200(-)	hsa_circ_0008132	hsa_circ_05961	PRELID2	protein_coding	PRELI domain containing 2 [Source:HGNC Symbol;Acc:HGNC:28306]					1.67469655461594	4.80894517931124E-2	1194.88339380551	0.92125522841640495	1.6296558962064401E-7				2989.50291026778	3.02863981191364	1.81226937056827E-24	0,0.154	0,0.29			0,0.267	0.367,0.447	0	1	0	9	0	0	0	0	0	0	2	11	17
chr5:145817894-145826200(-)	hsa_circ_0006528	hsa_circ_31769	PRELID2	protein_coding	PRELI domain containing 2 [Source:HGNC Symbol;Acc:HGNC:28306]	0.25594469280204601	0.79921348348682797			2.4656499595709902	3.4645687672581801E-4	1194.88339380551	0.92125522841640495	1.6296558962064401E-7				2989.50291026778	3.02863981191364	1.81226937056827E-24	0.246,0.267	0.286,0.109			0.159,0.152	0.248,0.147	7	10	19	7	0	0	0	0	0	5	6	43	49
chr7:579256-607452(-)	hsa_circ_0079040	hsa_circ_15646	PRKAR1B	protein_coding	protein kinase cAMP-dependent type I regulatory subunit beta [Source:HGNC Symbol;Acc:HGNC:9390]	1.8211095100734001	3.3959463805807998E-4					3005.8950670486502	1.44508446740644	4.9384307466955904E-12	1271.04907698498	-0.66993120853960297	1.83425156709946E-6	636.98964728474505	-0.72387947765961902	1.8110969870470402E-2	0.056,0.047	0.405,0.37					2	2	52	34	0	0	0	0	0	0	0	0	0
chr12:71769800-71774022(+)	hsa_circ_0099178		RAB21	protein_coding	RAB21, member RAS oncogene family [Source:HGNC Symbol;Acc:HGNC:18263]					1.3889292779459299	9.7735202737055701E-2										0.014,0.024	0.092,0.022			0.05,0.034	0.124,0.143	1	2	5	2	0	0	0	0	0	7	5	17	27
chr8:60572046-60591969(+)	hsa_circ_0007581	hsa_circ_09813	RAB2A	protein_coding	RAB2A, member RAS oncogene family [Source:HGNC Symbol;Acc:HGNC:9763]					1.7865050699767899	3.5222617293038203E-2				5386.4443793791897	-0.47645248757458197	6.2080916360003903E-7				0.008,0.011	0.005,0.013			0.006,0.01	0.09,0.147	2	3	1	3	0	0	0	0	0	1	2	12	20
chr11:73707420-73718718(-)	hsa_circ_0000339	hsa_circ_23038	RAB6A	protein_coding	RAB6A, member RAS oncogene family [Source:HGNC Symbol;Acc:HGNC:9786]	8.6483432251223805E-2	0.95052046213722097	0.95172237140301197	0.14851700028440501	1.1074220921805	9.9845789771956697E-2	8599.6220038765205	0.42095417949410102	1.1864168635830501E-2	6407.9165606422503	1.1843057191725901	5.9703394737669801E-37	14028.530206051601	0.57917917189356605	3.2566672899425601E-2	0.086,0.028	0.04,0.057	0.017,0,0.046	0.043,0.053	0.061,0.111	0.139,0.084	13	5	9	12	1	0	4	8	10	19	39	75	48
chr5:171183195-171205612(+)	hsa_circ_0003718	hsa_circ_27575	RANBP17	protein_coding	RAN binding protein 17 [Source:HGNC Symbol;Acc:HGNC:14428]	-0.188108911841501	0.82110848010252702			1.37970753398424	3.4233262200699298E-2										0.435,0.5	0.118,0.4	0,0,0.667	0,0.375	0.658,0.648	0.863,0.907	5	6	1	4	0	0	3	0	3	24	23	41	83
chr5:171183199-171205612(+)	hsa_circ_0002713	hsa_circ_03343	RANBP17	protein_coding	RAN binding protein 17 [Source:HGNC Symbol;Acc:HGNC:14428]					1.4479872971688601	5.1613879339119997E-2										0.235,0.593	0.211,0			0.435,0.468	0.843,0.79	2	8	2	0	0	0	0	0	0	10	11	35	32
chr7:22291175-22318037(-)	hsa_circ_0001681	hsa_circ_11435	RAPGEF5	protein_coding	Rap guanine nucleotide exchange factor 5 [Source:HGNC Symbol;Acc:HGNC:16862]					1.4546937478703099	9.4395825886740906E-2							788.67300156608201	0.71900370291920801	1.5845122473103199E-2					0.471,0.5	0.95,0.929	0	0	0	0	0	0	0	0	0	4	2	19	13
chr3:149846011-149872154(+)	hsa_circ_0067716	hsa_circ_00213	RNF13	protein_coding	ring finger protein 13 [Source:HGNC Symbol;Acc:HGNC:10057]			1.11218612796505	6.8623972188832497E-2												0.007,0.015	0.007,0.031	0,0.049,0	0.147,0.074	0.033,0	0.042,0.007	1	2	1	5	0	2	0	12	5	4	0	5	1
chr18:32111754-32113860(+)	hsa_circ_0005729	hsa_circ_01057	RNF138	protein_coding	ring finger protein 138 [Source:HGNC Symbol;Acc:HGNC:17765]	3.9372740248884999E-2	0.97523305110084602	-0.752542810718276	0.272329265965222	1.0813836152867999	8.1102324783029006E-2	842.51365137165203	-0.71658145579574595	1.05054749691485E-2							0.364,0.042	0.923,0.258	0.366,0.203,0.214	0.05,0.267	0.72,0.45	0.723,0.726	8	1	6	4	13	6	9	1	4	36	27	60	65
chr15:32526813-32533368(-)			RP11-632K20.7	transcribed_processed_pseudogene				7.9581266696996694E-2	0.93481540434951704	1.4723723157029001	9.0377746651319604E-2	333.996632053376	0.87722280656037299	1.06040000448388E-3	246.58744201538701	1.13450860272635	9.4859204464847607E-8				0.571,0.667	NaN,0.87	0.634,0.111,0.842	0.429,0.6	0.364,0.3	0.714,0.851	4	2	0	10	13	1	8	6	9	2	3	10	20
chr6:7176655-7189322(+)	hsa_circ_0001573	hsa_circ_27999	RREB1	protein_coding	ras responsive element binding protein 1 [Source:HGNC Symbol;Acc:HGNC:10449]	0.17381137302212701	0.86900859497679805	1.14135023110324	8.4573451875707001E-2	0.47610667929020301					5262.0027129919299	1.0850754506120599	6.2165024213923398E-32	4705.72669934449	0.53836203140064498	3.4747689124989101E-2	0.4,0.222	0.55,0.25	0.039,0.097,0.089	0.146,0.256	0.098,0.341	0.062,0.341	6	5	11	5	1	3	2	7	15	2	7	2	14
chr2:54982515-54987698(-)	hsa_circ_0001006	hsa_circ_00386	RTN4	protein_coding	reticulon 4 [Source:HGNC Symbol;Acc:HGNC:14085]	-6.9091578886700006E-2	0.96394966488054901	1.1320685972422999	8.6741653551320394E-2	0.45978318394971301	0.679396517341328	15290.828807391699	0.50472833379826898	3.13501556446793E-3	11419.186675069899	0.35172446023750598	1.0832833887716701E-4				0.105,0.086	0.062,0.045	0.054,0,0.028	0.083,0.113	0.069,0.103	0.175,0.182	22	15	19	12	10	0	5	19	20	5	6	9	8
chr10:7220411-7276989(-)	hsa_circ_0017627	hsa_circ_21007	SFMBT2	protein_coding	Scm like with four mbt domains 2 [Source:HGNC Symbol;Acc:HGNC:20256]			1.2549612618138699	1.27309710939967E-2			2448.73755207677	0.84822496647316703	5.7767798510996604E-6	6338.5559020168103	1.1888794086163199	3.3427416221933098E-27	2163.6364422011502	0.63209645215780996	3.7259952703738802E-2			0,0,0	0.097,0.109			0	0	0	0	0	0	0	7	9	0	0	0	0
chr10:7276892-7285954(-)	hsa_circ_0000211	hsa_circ_20556	SFMBT2	protein_coding	Scm like with four mbt domains 2 [Source:HGNC Symbol;Acc:HGNC:20256]	0.224420810642738	0.84481429268557795	-0.17038857637010699	0.84494501535157696	1.5383054396925999	7.47379397032514E-3	2448.73755207677	0.84822496647316703	5.7767798510996604E-6	6338.5559020168103	1.1888794086163199	3.3427416221933098E-27	2163.6364422011502	0.63209645215780996	3.7259952703738802E-2	0.576,0.711	0.523,0.465	0.148,0.234,0.351	0.169,0.116	0.525,0.756	0.775,0.831	17	27	34	20	6	16	27	13	11	21	31	74	76
chr1:108148279-108161293(-)	hsa_circ_0004270	hsa_circ_24911	SLC25A24	protein_coding	solute carrier family 25 member 24 [Source:HGNC Symbol;Acc:HGNC:20662]	-0.13941889737670901	0.873850759884235			1.38195386107355	1.2937257691896899E-3				4561.5431081726601	-0.36046994499444401	2.4487517252186298E-3				0.025,0.08	0,0.054	0.016,0.013,0.023	0.045,0.041	0.115,0.145	0.259,0.277	3	12	0	8	2	2	3	4	5	66	71	178	143
chr3:27437388-27448797(-)	hsa_circ_0006215	hsa_circ_24226	SLC4A7	protein_coding	solute carrier family 4 member 7 [Source:HGNC Symbol;Acc:HGNC:11033]	0.47798045265822903	9.8827549067814699E-2								8339.9812965455403	0.210730188201918	4.3696894718436401E-2				0,0	0.041,0.056			0.02,0	0.024,0.01	0	0	8	8	0	0	0	0	0	2	0	3	1
chr15:58912563-58916999(-)	hsa_circ_0000605	hsa_circ_07014	SLTM	protein_coding	SAFB like transcription modulator [Source:HGNC Symbol;Acc:HGNC:20709]	9.4034573472608796E-2	0.94872295372073301	0.85496717680994205	0.218031768820387	1.60332139485698	1.68689216978356E-2										0.118,0.122	0.187,0.09	0.098,0.065,0.07	0.132,0.195	0.174,0.094	0.432,0.429	17	18	24	13	5	5	4	10	15	17	12	41	56
chr4:143543509-143543972(+)	hsa_circ_0001445	hsa_circ_06025	SMARCA5	protein_coding	SWI/SNF related, matrix associated, actin dependent regulator of chromatin, subfamily a, member 5 [Source:HGNC Symbol;Acc:HGNC:11101]	-0.219370425808603	0.85037044910173698	0.51217498766958802	0.47571231467083902	0.90587338763060499	6.2475942809220003E-2				8577.6366801243603	-0.27090140881997499	2.79122710530646E-2				0.094,0.082	0.123,0.088	0.097,0.024,0.149	0.143,0.172	0.232,0.203	0.443,0.415	25	21	16	16	13	4	22	20	20	74	72	131	109
chr17:20204333-20205912(+)	hsa_circ_0000745	hsa_circ_15640	SPECC1	protein_coding	sperm antigen with calponin homology and coiled-coil domains 1 [Source:HGNC Symbol;Acc:HGNC:30615]	0.463496766204469	0.39498265945744199	0.60478107339034404	7.3907363805954099E-2	0.62860249046712102	0.20448680608096101	15057.039437297801	0.60868811150940005	1.5449153542935701E-5	11723.6435986264	0.23428543927381901	1.51551221059892E-2				0.561,0.684	0.606,0.571	0.575,0.502,0.529	0.631,0.645	0.724,0.653	0.693,0.839	94	159	190	154	82	75	81	105	119	143	148	147	235
chr9:109050283-109050692(-)	hsa_circ_0087905	hsa_circ_18394	TMEM245	protein_coding	transmembrane protein 245 [Source:HGNC Symbol;Acc:HGNC:1363]			-0.77221838020042199	8.7114207487698395E-2	0.33814391232801799	0.76876321788122504							10992.2940793451	0.70692820230694098	3.4283050122296101E-3	0.022,0.056	0.056,0.05	0.097,0.063,0.083	0,0	0.103,0.238	0.143,0.284	1	4	4	6	5	4	5	0	0	6	18	8	21
chr1:95143891-95173889(+)	hsa_circ_0005720	hsa_circ_06744	TMEM56	protein_coding	transmembrane protein 56 [Source:HGNC Symbol;Acc:HGNC:26477]	0.94921869953648896	6.13393166165591E-2														0.034,0.032	0.234,0.169					2	2	23	14	0	0	0	0	0	0	0	0	0
chr12:82857010-82857580(+)	hsa_circ_0002886	hsa_circ_01789	TMTC2	protein_coding	transmembrane and tetratricopeptide repeat containing 2 [Source:HGNC Symbol;Acc:HGNC:25440]					1.6119717158793001	3.8369093948251699E-2							3724.4554027213999	1.1545202576046401	1.57021778405931E-6	0.053,0.246	0,0			0.275,0.175	0.314,0.429	1	7	0	0	0	0	0	0	0	7	7	22	36
chr2:61522611-61533903(-)	hsa_circ_0001017	hsa_circ_19966	XPO1	protein_coding	exportin 1 [Source:HGNC Symbol;Acc:HGNC:12825]	-8.5852701983558294E-2	0.95453771000405296	1.0410665500741699E-2	0.99227300445647604	0.87792285597404296	9.0377746651319604E-2	26337.9798859314	-0.46297306602872801	2.0385634391061499E-2							0.131,0.062	0.142,0.106	0.012,0.015,0.073	0.064,0.005	0.144,0.165	0.269,0.275	56	22	36	31	3	5	19	15	1	60	68	102	105
chr3:125313308-125331238(-)	hsa_circ_0001333	hsa_circ_26591	ZNF148	protein_coding	zinc finger protein 148 [Source:HGNC Symbol;Acc:HGNC:12933]	0.10729453101655601	0.93286410767414396	-0.64361378574998496	0.356007076780545	1.1446413727603799	6.2661676945995004E-2				5120.3449910476302	0.25105730237553597	3.18055771203892E-2	12656.2838097327	0.99708084951729303	1.21767613435925E-4	0.105,0.18	0.158,0.193	0.383,0.217,0.154	0.078,0.18	0.272,0.304	0.297,0.292	5	11	8	11	35	13	10	5	12	26	34	62	64
chr6:87210451-87218731(+)	hsa_circ_0004383		ZNF292	protein_coding	zinc finger protein 292 [Source:HGNC Symbol;Acc:HGNC:18410]					1.5032900318287299	7.9433257993033607E-2	4782.3198732336105	0.79373122130236395	1.5712088539370102E-5	6547.1345354659197	2.7233183084501902	5.0573447967744199E-145	18189.601942818201	2.34149570861429	2.31004465878748E-22	0.229,0.118	0,0	0,0,0.364	0.12,0.022	0.085,0.303	0.174,0.208	4	2	0	0	0	0	4	6	1	2	5	12	25
chr6:87215903-87218731(+)	hsa_circ_0004058	hsa_circ_24447	ZNF292	protein_coding	zinc finger protein 292 [Source:HGNC Symbol;Acc:HGNC:18410]	9.5512124113897201E-2	0.93551754474425697	1.11274339681809	5.7611593850522801E-2	1.39538586263686	3.6623407621367399E-2	4782.3198732336105	0.79373122130236395	1.5712088539370102E-5	6547.1345354659197	2.7233183084501902	5.0573447967744199E-145	18189.601942818201	2.34149570861429	2.31004465878748E-22	0.174,0.164	0.133,0.171	0.467,0.281,0.613	0.239,0.195	0.403,0.298	0.207,0.293	6	5	4	10	7	8	23	37	29	28	17	40	82
chr19:23358430-23362725(-)	hsa_circ_0109315		ZNF91	protein_coding	zinc finger protein 91 [Source:HGNC Symbol;Acc:HGNC:13166]					1.18498939996337	9.7762577850555199E-2							4873.0910968425096	0.64055572665282201	1.12799037984551E-2					0.764,0.472	0.66,0.791	0	0	0	0	0	0	0	0	0	21	17	33	55
